# Supplementary material for: Host cellular protein RAB33B facilitates influenza viral replication and modulates M2 trafficking by enhancing autophagy
Source: Vet Res. 2025 Jul 1;56:129. doi: 10.1186/s13567-025-01560-6 (PMC12219998; doi:10.1186/s13567-025-01560-6)
Supplement: Supplementary file 11 — Additional file 11. Transcriptome analysis of Mock vs M2 in HEK293T cells. The differentially expressed genes of overexpression of IAV M2 in HEK293T cells compared to the Mock group. [file 13567_2025_1560_MOESM11_ESM.xlsx]

## Sheet: sheet1
Table S4. Transcriptome Analysis of Mock vs M2 in HEK293T cells
AccID	log2FC	Pvalue	FDR	Style	Location	Strand	IsoLength	type_of_gene	KeggID	Description
PPEF2	9.65622	6.32401e-16	4.15729e-14	up	chr4:75859872-75902528	-	3414	protein-coding	hsa:5470	protein phosphatase, EF-hand calcium binding domain 2
SPRY4	9.36724	3.05289e-19	3.18095e-17	up	chr5:142310427-142325055	-	5975	protein-coding	hsa:81848	sprouty homolog 4 (Drosophila)
SLC17A8	9.32159	1.97743e-16	1.36902e-14	up	chr12:100357079-100422059	+	3983	protein-coding	hsa:246213	solute carrier family 17 (vesicular glutamate transporter), member 8
IL17F	9.22503	1.04563e-17	8.57779e-16	up	chr6:52236681-52245689	-	879	protein-coding	hsa:112744	interleukin 17F
FUT3	9.01186	2.97422e-15	1.78616e-13	up	chr19:5842888-5851474	-	2590	protein-coding	hsa:2525	fucosyltransferase 3 (galactoside 3(4)-L-fucosyltransferase, Lewis blood group)
LOC105371634	8.97299	2.13237e-15	1.31081e-13	up	chr1:179816184-179819418	-	2435	ncRNA		uncharacterized LOC105371634
CYP2C9	8.70278	9.26032e-13	3.61378e-11	up	chr10:94905867-94989395	+	2285	protein-coding	hsa:1559	cytochrome P450, family 2, subfamily C, polypeptide 9
CYP2C19	8.59347	2.96331e-12	1.06654e-10	up	chr10:94762681-94853205	+	1789	protein-coding	hsa:1557	cytochrome P450, family 2, subfamily C, polypeptide 19
LOC100313942	8.57464	1.38408e-10	3.58297e-09	up	chr14:39199871-39212739	+	12869	pseudo		transmembrane protein 92 pseudogene
LOC105378689	8.5345	2.36095e-11	7.09954e-10	up	chr1:44172746-44174626	-	1496	lncRNA		uncharacterized LOC105378689
LHFPL3-AS2	8.45754	1.94806e-11	5.95243e-10	up	chr7:104894628-104926645	-	1832	ncRNA	hsa:723809	LHFPL3 antisense RNA 2
LOC105374118	8.33845	9.0424e-10	1.9228e-08	up	chr3:134325021-134327314	-	1608	ncRNA		uncharacterized LOC105374118
MTUS2-AS1	8.25065	5.72721e-34	1.95655e-31	up	chr13:29476515-29487750	-	1114	ncRNA	hsa:100874107	MTUS2 antisense RNA 1
ELOVL3	8.24766	4.22853e-29	1.08788e-26	up	chr10:102224767-102229589	+	2411	protein-coding	hsa:83401	ELOVL fatty acid elongase 3
FAM83C	8.22563	1.77814e-08	2.82644e-07	up	chr20:35285731-35292422	-	3166	protein-coding	hsa:128876	family with sequence similarity 83, member C
C8orf4	8.19323	1.38551e-09	2.84459e-08	up	chr8:40153468-40155308	+	1841	protein-coding	hsa:56892	chromosome 8 open reading frame 4
KCTD4	8.1822	2.97382e-09	5.64917e-08	up	chr13:45192853-45201040	-	2119	protein-coding	hsa:386618	potassium channel tetramerization domain containing 4
ACTC1	8.0991	1.85566e-08	2.93794e-07	up	chr15:34788096-34795726	-	3693	protein-coding	hsa:70	actin, alpha, cardiac muscle 1
FUT6	8.05583	1.11168e-08	1.85776e-07	up	chr19:5830626-5839753	-	3267	protein-coding	hsa:2528	fucosyltransferase 6 (alpha (1,3) fucosyltransferase)
EVPL	7.96645	5.43835e-07	6.13588e-06	up	chr17:76006845-76027452	-	6680	protein-coding	hsa:2125	envoplakin
IFNA22P	7.92769	2.25992e-08	3.51714e-07	up	chr9:21277688-21278563	-	876	pseudo	hsa:3453	interferon, alpha 22, pseudogene
LOC102724740	7.92596	8.659e-08	1.18325e-06	up	chr21:38985351-39024051	-	7513	ncRNA	hsa:102724740	uncharacterized LOC102724740
SCML4	7.90199	2.43063e-07	2.99184e-06	up	chr6:107697297-107845959	-	9480	protein-coding	hsa:256380	sex comb on midleg-like 4 (Drosophila)
SNX31	7.85928	5.67806e-08	8.11001e-07	up	chr8:100572882-100663410	-	2537	protein-coding	hsa:169166	sorting nexin 31
MPP4	7.85199	1.20426e-07	1.59034e-06	up	chr2:201644874-201700263	-	3924	protein-coding	hsa:58538	membrane protein, palmitoylated 4 (MAGUK p55 subfamily member 4)
LOC107986393	7.75947	5.35168e-07	6.05449e-06	up	chr5:171583018-171584653	+	1166	lncRNA
HSPD1P10	7.75683	4.14542e-07	4.83958e-06	up	chr6:87298709-87300641	+	1933	pseudo		heat shock 60kDa protein 1 (chaperonin) pseudogene 10
ALOX15	7.73964	2.55796e-07	3.13377e-06	up	chr17:4630919-4641665	-	2684	protein-coding	hsa:246	arachidonate 15-lipoxygenase
GOLT1A	7.71831	5.45078e-07	6.14658e-06	up	chr1:204198158-204214092	-	883	protein-coding	hsa:127845	golgi transport 1A
LOC107985529	7.71295	7.05727e-07	7.72408e-06	up	chr22:27825478-27828984	-	1620	ncRNA
RN7SL600P	7.66547	1.38688e-06	1.41534e-05	up	chr1:150568971-150569269	-	299	pseudo		RNA, 7SL, cytoplasmic 600, pseudogene
LOC101927200	7.66543	5.68171e-07	6.38281e-06	up	chr20:43727388-43820895	+	2057	ncRNA	hsa:101927200	uncharacterized LOC101927200
LOC101927854	7.65968	1.1427e-06	1.18885e-05	up	chr3:24151324-24189956	+	643	ncRNA	hsa:101927854	uncharacterized LOC101927854
PROM1	7.63342	3.2564e-06	2.99868e-05	up	chr4:15968226-16084100	-	4485	protein-coding	hsa:8842	prominin 1
ANKRD26P1	7.60573	1.7357e-23	2.91696e-21	up	chr16:46469337-46569097	-	6123	pseudo	hsa:124149	ankyrin repeat domain 26 pseudogene 1
RFPL4B	7.59914	2.49402e-06	2.37102e-05	up	chr6:112309755-112351480	+	2401	protein-coding	hsa:442247	ret finger protein-like 4B
LOC100652999	7.59482	5.00842e-06	4.40382e-05	up	chr12:53513984-53517608	+	2297	ncRNA	hsa:100652999	uncharacterized LOC100652999
MYO1G	7.59093	2.70509e-22	4.08488e-20	up	chr7:44962661-44979105	-	3279	protein-coding	hsa:64005	myosin IG
LOC107985746	7.5735	5.47174e-05	0.000359702	up	chr1:235073154-235076363	-	2727	ncRNA
LOC105375436	7.51016	1.76624e-05	0.000133551	up	chr7:104736925-104755728	-	5205	ncRNA		uncharacterized LOC105375436
LOC105378911	7.49087	4.83056e-05	0.000322435	up	chr1:112857245-112871973	-	1946	ncRNA		uncharacterized LOC105378911
C9orf152	7.43905	9.34713e-33	2.95128e-30	up	chr9:110199561-110208133	-	2661	protein-coding	hsa:401546	chromosome 9 open reading frame 152
ITIH1	7.42081	8.66215e-06	7.14045e-05	up	chr3:52777586-52792068	+	2923	protein-coding	hsa:3697	inter-alpha-trypsin inhibitor heavy chain 1
VSX2	7.37685	4.13087e-06	3.7025e-05	up	chr14:74239472-74262738	+	2995	protein-coding	hsa:338917	visual system homeobox 2
LOC105378904	7.37312	9.08869e-06	7.4508e-05	up	chr1:111361574-111371692	-	1519	ncRNA		uncharacterized LOC105378904
LOC107984308	7.33673	7.15445e-05	0.000453304	up	chr11:8718130-8719532	+	611	ncRNA
F13B	7.33353	1.22796e-05	9.67463e-05	up	chr1:197038741-197067267	-	3641	protein-coding	hsa:2165	coagulation factor XIII, B polypeptide
LOC100131252	7.32964	0.000238653	0.00129547	up	chr8:73277163-73278081	-	919	ncRNA		family with sequence similarity 213, member A pseudogene
LOC105377104	7.32149	1.06628e-05	8.58256e-05	up	chr3:57958871-57986673	+	2724	ncRNA		uncharacterized LOC105377104
WDR49	7.31298	1.78172e-05	0.000134527	up	chr3:167478684-167653501	-	2594	protein-coding	hsa:151790	WD repeat domain 49
PAPPA2	7.29674	1.07182e-05	8.61379e-05	up	chr1:176463159-176845601	+	9947	protein-coding	hsa:60676	pappalysin 2
CETP	7.28396	2.33503e-05	0.000170916	up	chr16:56961923-56983844	+	1914	protein-coding	hsa:1071	cholesteryl ester transfer protein, plasma
IDI2	7.27486	1.5321e-05	0.000117901	up	chr10:1018907-1025859	-	1359	protein-coding	hsa:91734	isopentenyl-diphosphate delta isomerase 2
RAB33A	7.26679	1.14033e-05	9.07759e-05	up	chrX:130110633-130184872	+	1108	protein-coding	hsa:9363	RAB33A, member RAS oncogene family
ADAM1B	7.24329	3.54316e-06	3.22992e-05	up	chr12:111927194-111928934	+	1741	pseudo		ADAM metallopeptidase domain 1B, pseudogene
LOC105372649	7.22346	1.76625e-05	0.000133551	up	chr20:49331379-49439127	+	3959	ncRNA		uncharacterized LOC105372649
LOC100419798	7.21518	2.69698e-05	0.000193801	up	chr1:155615570-155646679	-	1154	pseudo		gon-4-like (C. elegans) pseudogene
TPTE2	7.19946	4.87608e-05	0.00032516	up	chr13:19422877-19561574	-	2204	protein-coding	hsa:93492	transmembrane phosphoinositide 3-phosphatase and tensin homolog 2
PLA2G12B	7.19705	1.6802e-05	0.000128021	up	chr10:72934762-72955044	-	1577	protein-coding	hsa:84647	phospholipase A2, group XIIB
C19orf18	7.17374	8.51403e-06	7.04343e-05	up	chr19:57958437-57974534	-	915	protein-coding	hsa:147685	chromosome 19 open reading frame 18
LOC101928277	7.14297	0.000102315	0.00061735	up	chr6:134673910-134879364	-	613	ncRNA	hsa:101928277	uncharacterized LOC101928277
TSPOAP1	7.14219	5.55916e-05	0.000364759	up	chr17:58301227-58329030	-	7698	protein-coding
BECN2	7.1399	9.75206e-05	0.000593873	up	chr1:241957767-241959062	+	1296	protein-coding		beclin 1, autophagy related, pseudogene 1
FAM230B	7.13885	2.96697e-05	0.000210016	up	chr22:21166903-21192156	+	3322	ncRNA	hsa:642633	family with sequence similarity 230, member B (non-protein coding)
ELAVL3	7.13382	5.16728e-05	0.000342388	up	chr19:11451328-11480994	-	4682	protein-coding	hsa:1995	ELAV like neuron-specific RNA binding protein 3
LOC105377724	7.12497	7.36742e-05	0.000464116	up	chr5:171718733-171737904	-	3733	ncRNA		uncharacterized LOC105377724
LOC107986392	7.08266	7.09607e-05	0.000450152	up	chr5:171574083-171580582	+	782	ncRNA
CNR2	7.07426	2.65042e-05	0.000191049	up	chr1:23870526-23913327	-	6194	protein-coding	hsa:1269	cannabinoid receptor 2 (macrophage)
OTOL1	7.06942	0.000360178	0.00185382	up	chr3:161496808-161503942	+	1434	protein-coding	hsa:131149	otolin 1
LOC105369592	7.0567	0.000101112	0.000611633	up	chr12:163632-183357	-	4015	ncRNA		uncharacterized LOC105369592
CXCR1	7.0553	9.67252e-05	0.000589545	up	chr2:218162845-218166993	-	2486	protein-coding	hsa:3577	chemokine (C-X-C motif) receptor 1
RPL37P8	7.04772	0.000169022	0.000958177	up	chr1:244694430-244694720	-	291	pseudo		ribosomal protein L37 pseudogene 8
TRIM17	7.03758	7.80748e-05	0.000488736	up	chr1:228407478-228416882	-	3530	protein-coding	hsa:51127	tripartite motif containing 17
DGKI	7.02992	6.44433e-05	0.000413975	up	chr7:137384283-137846864	-	17357	protein-coding	hsa:9162	diacylglycerol kinase, iota
WDR88	7.01518	0.000277947	0.00148031	up	chr19:33132092-33175799	+	3072	protein-coding	hsa:126248	WD repeat domain 88
ASPN	7.00433	8.11059e-05	0.000505432	up	chr9:92456205-92482562	-	2526	protein-coding	hsa:54829	asporin
LOC105378358	6.98412	0.00326247	0.0122102	up	chr10:73182450-73186754	-	1547	ncRNA		uncharacterized LOC105378358
LOC105371132	6.9667	0.000685245	0.00321835	up	chr16:22577447-22608063	-	678	ncRNA		uncharacterized LOC105371132
LOC105377038	6.95544	0.000824413	0.00375354	up	chr3:39456699-39459303	+	432	ncRNA		uncharacterized LOC105377038
CMKLR1	6.9436	0.000116851	0.000692502	up	chr12:108288044-108339348	-	5496	protein-coding	hsa:1240	chemerin chemokine-like receptor 1
PIEZO1P2	6.9378	0.000729369	0.00338968	up	chr20:58741189-58766333	-	25145	pseudo		piezo-type mechanosensitive ion channel component 1 pseudogene 2
LINC00865	6.93717	0.000342743	0.00177275	up	chr10:89829493-89840861	+	4289	ncRNA	hsa:643529	long intergenic non-protein coding RNA 865
NDUFA3P4	6.87312	0.00353364	0.0130424	up	chr15:90385814-90386063	+	250	pseudo		NADH dehydrogenase (ubiquinone) 1 alpha subcomplex, 3 pseudogene 4
SLC25A31	6.86832	0.00339062	0.0126106	up	chr4:127730375-127774299	+	1893	protein-coding	hsa:83447	solute carrier family 25 (mitochondrial carrier; adenine nucleotide translocator), member 31
LOC107984820	6.86483	0.000253266	0.00136342	up	chr16:66483055-66486282	-	3228	protein-coding
LOC100126822	6.84788	0.00138297	0.00584576	up	chr1:227263326-227265190	-	1557	pseudo		ubiquitin-like modifier activating enzyme 5 pseudogene
MYO18B	6.84039	0.00186389	0.00759109	up	chr22:25742133-26063847	+	15340	protein-coding	hsa:84700	myosin XVIIIB
DCDC2C	6.83884	0.00341701	0.0126883	up	chr2:3703592-3847411	+	2332	protein-coding	hsa:728597	doublecortin domain containing 2C
SLC4A1	6.82754	0.00017391	0.000983109	up	chr17:44248390-44268161	-	4953	protein-coding	hsa:6521	solute carrier family 4 (anion exchanger), member 1 (Diego blood group)
KLRC1	6.82478	0.0015373	0.00641047	up	chr12:10442264-10454685	-	1613	protein-coding	hsa:3821	killer cell lectin-like receptor subfamily C, member 1
LOC101929162	6.81857	0.00036856	0.00189173	up	chr12:107736555-107759968	+	1714	ncRNA	hsa:101929162	uncharacterized LOC101929162
TNFSF11	6.81196	0.000713839	0.00332641	up	chr13:42562736-42608013	+	2359	protein-coding	hsa:8600	tumor necrosis factor (ligand) superfamily, member 11
LOC105378848	6.80416	0.00277243	0.0105911	up	chr1:90115181-90118603	+	416	ncRNA		uncharacterized LOC105378848
NCF1	6.80226	0.000824312	0.00375354	up	chr7:74773962-74789376	+	1459	protein-coding	hsa:653361	neutrophil cytosolic factor 1
LOC105378644	6.79103	1.7775e-12	6.72256e-11	up	chr1:35141455-35146825	-	2336	ncRNA		uncharacterized LOC105378644
EREG	6.78941	0.00053121	0.00260284	up	chr4:74365143-74388760	+	4628	protein-coding	hsa:2069	epiregulin
CPLX4	6.78926	0.000551284	0.00268817	up	chr18:59295402-59318649	-	1966	protein-coding	hsa:339302	complexin 4
LINC00880	6.78635	4.63084e-12	1.60837e-10	up	chr3:157081667-157123002	-	2016	ncRNA	hsa:339894	long intergenic non-protein coding RNA 880
DPEP1	6.7774	0.0002454	0.00132656	up	chr16:89613308-89641540	+	2326	protein-coding	hsa:1800	dipeptidase 1 (renal)
LOC100128770	6.76942	0.000284474	0.00151113	up	chr16:3032481-3039133	+	3061	ncRNA	hsa:100128770	uncharacterized LOC100128770
DNAI2	6.76291	0.000473472	0.00235594	up	chr17:74274215-74314884	+	2647	protein-coding	hsa:64446	dynein, axonemal, intermediate chain 2
CERS3	6.75808	0.000427409	0.00215817	up	chr15:100400395-100544982	-	4204	protein-coding	hsa:204219	ceramide synthase 3
IFNA5	6.74331	0.00118095	0.00509839	up	chr9:21304614-21305313	-	700	protein-coding	hsa:3442	interferon, alpha 5
ERICH4	6.73939	0.000342118	0.00176996	up	chr19:41442426-41444765	+	1741	protein-coding	hsa:100170765	glutamate-rich 4
OOSP1	6.73541	0.00119677	0.00515387	up	chr11:59942879-59995845	+	1163	pseudo	hsa:255649	oocyte secreted protein 1, pseudogene
LOC105375386	6.72521	0.000767573	0.00353491	up	chr7:88140056-88189714	-	2310	ncRNA		uncharacterized LOC105375386
HSPA6	6.71732	8.96451e-41	4.44789e-38	up	chr1:161524540-161526897	+	2358	protein-coding	hsa:3310	heat shock 70kDa protein 6 (HSP70B')
ESR1	6.71601	0.0018955	0.00770438	up	chr6:151654148-152103274	+	6466	protein-coding	hsa:2099	estrogen receptor 1
LOC105377485	6.69887	0.000529827	0.00259668	up	chr4:151169407-151171934	+	868	ncRNA		uncharacterized LOC105377485
LOC101927372	6.685	0.000589659	0.0028372	up	chr22:42501889-42505859	-	1511	ncRNA	hsa:101927372	uncharacterized LOC101927372
GLYATL3	6.67576	0.000509342	0.00250985	up	chr6:49499958-49528064	+	2130	protein-coding	hsa:389396	glycine-N-acyltransferase-like 3
WFDC2	6.67543	0.00227805	0.00899266	up	chr20:45469754-45481532	+	566	protein-coding	hsa:10406	WAP four-disulfide core domain 2
MRPS31P2	6.67037	0.00234747	0.00923	up	chr13:19552570-19568822	-	16253	pseudo		mitochondrial ribosomal protein S31 pseudogene 2
TMEM92-AS1	6.65387	0.0020388	0.00819889	up	chr17:50281579-50287855	-	748	ncRNA		TMEM92 antisense RNA 1
SEZ6	6.65251	0.000765149	0.00352594	up	chr17:28954905-29006440	-	4236	protein-coding	hsa:124925	seizure related 6 homolog (mouse)
CKAP2P1	6.64952	0.000692266	0.00324653	up	chr14:21110306-21113432	-	3127	pseudo		cytoskeleton associated protein 2 pseudogene 1
GAPDHP33	6.64809	0.00558771	0.0190795	up	chr1:119595965-119597250	-	1286	pseudo		glyceraldehyde 3 phosphate dehydrogenase pseudogene 33
LOC101928231	6.64643	0.000738324	0.0034229	up	chr6:134429030-134478897	-	1188	ncRNA	hsa:101928231	uncharacterized LOC101928231
LOC105376713	6.63724	0.00627816	0.0209799	up	chr15:40998885-41004845	+	869	ncRNA		uncharacterized LOC105376713
LOC100421250	6.63081	0.000561974	0.00273111	up	chr6:134009008-134009547	+	540	pseudo		epithelial splicing regulatory protein 1 pseudogene
LOC101928012	6.62426	0.00511181	0.0177423	up	chr7:112622381-112708072	+	1177	ncRNA	hsa:101928012	uncharacterized LOC101928012
LOC105371817	6.61942	0.000845414	0.0038403	up	chr17:49895672-49901971	+	1856	ncRNA		uncharacterized LOC105371817
NUTM1	6.61155	0.000570751	0.00276602	up	chr15:34343315-34357737	+	4196	protein-coding	hsa:256646	NUT midline carcinoma, family member 1
ASB10	6.61028	0.00545786	0.0187282	up	chr7:151175698-151187832	-	1934	protein-coding	hsa:136371	ankyrin repeat and SOCS box containing 10
OR7E47P	6.60882	0.00121207	0.00521218	up	chr12:52079696-52108319	+	1502	pseudo		olfactory receptor, family 7, subfamily E, member 47 pseudogene
SLC12A3	6.60341	0.000869628	0.00393447	up	chr16:56865207-56915850	+	5567	protein-coding	hsa:6559	solute carrier family 12 (sodium/chloride transporter), member 3
LOC105378228	6.60179	0.000692904	0.00324847	up	chr5:150985564-151020329	-	1796	ncRNA		uncharacterized LOC105378228
PLCE1-AS1	6.60047	0.000953337	0.00424319	up	chr10:94279290-94287070	-	1408	ncRNA	hsa:100128054	PLCE1 antisense RNA 1
RAB42	6.57042	0.00141993	0.00598501	up	chr1:28592200-28595444	+	2022	protein-coding	hsa:115273	RAB42, member RAS oncogene family
LOC102724289	6.56934	0.0118404	0.0355381	up	chr3:152650369-152681744	+	3843	ncRNA	hsa:102724289	uncharacterized LOC102724289
TBC1D29	6.5581	0.0103147	0.0317173	up	chr17:30559566-30565667	+	2011	protein-coding	hsa:26083	TBC1 domain family, member 29
LOC105369333	6.55152	0.00930735	0.0291269	up	chr11:62910761-62956328	+	3033	ncRNA		uncharacterized LOC105369333
ZNF603P	6.5464	0.0041409	0.0149165	up	chr6:28176188-28176674	+	487	pseudo		zinc finger protein 603, pseudogene
LINC01068	6.54628	0.00215411	0.00858473	up	chr13:79566727-79571446	+	636	ncRNA		long intergenic non-protein coding RNA 1068
HMP19	6.53215	0.0112822	0.0341532	up	chr5:174045604-174109179	+	2452	protein-coding	hsa:51617	HMP19 protein
LOC100130714	6.52213	0.0083309	0.0265496	up	chr1:44187939-44189099	-	1161	pseudo		metaxin 3 pseudogene
LINC01268	6.51641	0.00170853	0.00702943	up	chr6:113868013-113873347	-	2751	ncRNA	hsa:285758	long intergenic non-protein coding RNA 1268
CTB-12O2.1	6.50101	0.00432787	0.0154644	up	chr5:151958898-152270449	+	403	ncRNA	hsa:101927115	uncharacterized LOC101927115
DIO3	6.49966	4.13035e-09	7.62376e-08	up	chr14:101561351-101563452	+	2102	protein-coding	hsa:1735	deiodinase, iodothyronine, type III
MMP10	6.48102	0.00206036	0.00826942	up	chr11:102770502-102780628	-	1759	protein-coding	hsa:4319	matrix metallopeptidase 10 (stromelysin 2)
LOC102723763	6.48076	0.00249217	0.00968926	up	chr4:2760965-2775918	+	1831	ncRNA	hsa:102723763	uncharacterized LOC102723763
RPL31P36	6.47789	0.00328506	0.0122816	up	chr7:131520114-131520546	+	433	pseudo		ribosomal protein L31 pseudogene 36
LOC105375172	6.47522	0.00751232	0.0242787	up	chr7:17430587-17463138	-	7094	ncRNA		uncharacterized LOC105375172
C5orf64	6.47488	0.00785582	0.0252282	up	chr5:61637308-61759165	+	9668	protein-coding	hsa:285668	chromosome 5 open reading frame 64
CLDN9	6.46115	0.00244196	0.00953854	up	chr16:3012456-3014505	+	2050	protein-coding	hsa:9080	claudin 9
LOC100131832	6.45719	0.00166833	0.00688654	up	chr2:127840506-127841865	-	1360	pseudo		ZFP91 zinc finger protein pseudogene
LOC101929129	6.44136	0.0010406	0.00456912	up	chr15:69972477-70025530	-	2144	ncRNA	hsa:101929129	uncharacterized LOC101929129
OTOR	6.42732	0.00135532	0.00574054	up	chr20:16748353-16752164	+	1482	protein-coding	hsa:56914	otoraplin
P2RX5	6.42411	0.00179978	0.0073625	up	chr17:3673227-3696404	-	2309	protein-coding	hsa:5026	purinergic receptor P2X, ligand-gated ion channel, 5
MGC70870	6.4182	0.00357183	0.0131601	up	NT_113930.2:54857-57966	-	3110	pseudo	hsa:403340	C-terminal binding protein 2 pseudogene
SLC39A12	6.40291	0.0063842	0.0212524	up	chr10:17951839-18043292	+	2808	protein-coding	hsa:221074	solute carrier family 39 (zinc transporter), member 12
MUC13	6.38025	0.00227206	0.00897071	up	chr3:124905442-124934751	-	2879	protein-coding	hsa:56667	mucin 13, cell surface associated
LOC105375534	6.37481	0.00225548	0.00891709	up	chr7:140294371-140297459	-	1295	ncRNA		uncharacterized LOC105375534
TG	6.37175	1.37055e-10	3.55235e-09	up	chr8:132866943-133134902	+	8453	protein-coding	hsa:7038	thyroglobulin
CYP2C18	6.37152	4.94053e-22	7.1997e-20	up	chr10:94683494-94736190	+	2545	protein-coding	hsa:1562	cytochrome P450, family 2, subfamily C, polypeptide 18
PIGR	6.37121	0.00211245	0.00844609	up	chr1:206928522-206946466	-	4275	protein-coding	hsa:5284	polymeric immunoglobulin receptor
SERPINC1	6.35364	2.93057e-09	5.58738e-08	up	chr1:173903804-173917378	-	1765	protein-coding	hsa:462	serpin peptidase inhibitor, clade C (antithrombin), member 1
RN7SL425P	6.35119	0.00784861	0.0252131	up	chr1:171492411-171492704	+	294	pseudo		RNA, 7SL, cytoplasmic 425, pseudogene
LOC105370041	6.33736	0.00551228	0.0188652	up	chr12:123613121-123617509	-	1165	ncRNA		uncharacterized LOC105370041
PECAM1	6.33727	3.22872e-16	2.18453e-14	up	chr17:64319415-64413844	-	6831	protein-coding	hsa:5175	platelet/endothelial cell adhesion molecule 1
LOC107986142	6.33514	0.00280673	0.0107065	up	chr3:150339382-150343670	-	3423	ncRNA
LHFPL3-AS1	6.32424	0.00620572	0.0208012	up	chr7:104796506-104804092	-	1334	ncRNA	hsa:645591	LHFPL3 antisense RNA 1
LINC01293	6.31881	0.00204717	0.00822934	up	chr2:74939347-74942670	+	3026	ncRNA	hsa:101927861	long intergenic non-protein coding RNA 1293
ENTPD3	6.31187	0.00471088	0.0165873	up	chr3:40387156-40428626	+	3184	protein-coding	hsa:956	ectonucleoside triphosphate diphosphohydrolase 3
LOC101927244	6.31031	0.0127212	0.0377793	up	chr1:70706453-70786468	+	2086	lncRNA	hsa:101927244	uncharacterized LOC101927244
MEP1B	6.30124	3.3733e-10	7.9882e-09	up	chr18:32190024-32222607	+	4281	protein-coding	hsa:4225	meprin A, beta
LOC105378480	6.30057	0.00708909	0.0231225	up	chr10:110220735-110223392	-	2336	ncRNA		uncharacterized LOC105378480
LOC105376025	6.29261	7.2062e-10	1.5659e-08	up	chr9:35013523-35024765	-	1546	ncRNA		uncharacterized LOC105376025
RPL31P57	6.28801	0.00312035	0.0117395	up	chr17:64308276-64308716	-	441	pseudo		ribosomal protein L31 pseudogene 57
SLC3A1	6.28801	0.00311656	0.0117295	up	chr2:44275458-44320824	+	2340	protein-coding	hsa:6519	solute carrier family 3 (amino acid transporter heavy chain), member 1
LOC105371651	6.28569	0.00599164	0.0202432	up	chr1:185267679-185283810	-	762	ncRNA		uncharacterized LOC105371651
NLRP3	6.28415	0.0052848	0.0182304	up	chr1:247416156-247449108	+	4461	protein-coding	hsa:114548	NLR family, pyrin domain containing 3
TLR9	6.27965	0.00733753	0.0237987	up	chr3:52221080-52226163	-	3870	protein-coding	hsa:54106	toll-like receptor 9
HMGB1P14	6.27139	0.00819427	0.0261662	up	chr14:58284709-58285833	+	1125	pseudo		high mobility group box 1 pseudogene 14
LOC105377735	6.27035	3.10788e-14	1.56061e-12	up	chr5:173581542-173585589	-	2922	ncRNA		uncharacterized LOC105377735
LOC101928249	6.24536	0.00677799	0.0222611	up	chr6:134492764-134524516	-	1787	ncRNA	hsa:101928249	uncharacterized LOC101928249
KRTAP19-5	6.24234	0.0144837	0.0420429	up	chr21:30501872-30502090	-	219	protein-coding	hsa:337972	keratin associated protein 19-5
PKHD1L1	6.24137	0.0045255	0.0160604	up	chr8:109362477-109536809	+	18952	protein-coding	hsa:93035	polycystic kidney and hepatic disease 1 (autosomal recessive)-like 1
ROS1	6.23861	0.00544556	0.0186909	up	chr6:117287918-117426065	-	7985	protein-coding	hsa:6098	ROS proto-oncogene 1 , receptor tyrosine kinase
LOC105372850	6.22501	0.00613342	0.0206278	up	chr22:17563722-17570558	-	1208	ncRNA		uncharacterized LOC105372850
LOC107986129	6.22208	0.0133677	0.03938	up	chr3:127830913-127923250	-	2590	ncRNA
ETV5	6.2216	5.80127e-77	9.29944e-74	up	chr3:186046317-186109112	-	4102	protein-coding	hsa:2119	ets variant 5
ACOT12	6.21473	0.00372426	0.0136421	up	chr5:81309045-81394174	-	3651	protein-coding	hsa:134526	acyl-CoA thioesterase 12
HSD3BP1	6.21459	0.00542861	0.0186432	up	chr1:119467134-119473999	+	1394	pseudo		hydroxy-delta-5-steroid dehydrogenase, 3 beta, pseudogene 1
MESTIT1	6.21031	0.0131927	0.0389404	up	chr7:130487057-130491172	-	3242	ncRNA	hsa:317751	MEST intronic transcript 1, antisense RNA
LOC101927342	6.2002	0.00660682	0.0218443	up	chr1:76011324-76019356	+	369	ncRNA	hsa:101927342	uncharacterized LOC101927342
LOC100420311	6.19576	0.00687141	0.0225428	up	chr17:30556345-30558923	+	2579	pseudo		TBC1 domain family, member 3 pseudogene
DNMBP-AS1	6.18779	0.00359061	0.0132059	up	chr10:99927209-99958998	+	2651	ncRNA	hsa:100188954	DNMBP antisense RNA 1
CLCN1	6.17722	6.4197e-10	1.40821e-08	up	chr7:143316126-143352008	+	3093	protein-coding	hsa:1180	chloride channel, voltage-sensitive 1
SRD5A2	6.17572	0.00264226	0.0101647	up	chr2:31522486-31665651	-	5261	protein-coding	hsa:6716	steroid-5-alpha-reductase, alpha polypeptide 2 (3-oxo-5 alpha-steroid delta 4-dehydrogenase alpha 2)
LOC105370538	6.17487	0.00978873	0.0303824	up	chr14:67096798-67189317	-	6649	ncRNA		uncharacterized LOC105370538
LOC100129923	6.16096	0.0134468	0.0395732	up	chr14:21184341-21184960	-	620	pseudo		myoneurin pseudogene
LOC107985862	6.15986	0.00538301	0.0185202	up	chr2:31665650-31729287	-	1348	ncRNA
LOC105379099	6.15669	0.0105089	0.0322383	up	chr5:98841041-98845668	-	1005	ncRNA		uncharacterized LOC105379099
BEST2	6.15614	2.77348e-15	1.67526e-13	up	chr19:12751691-12758458	+	2111	protein-coding	hsa:54831	bestrophin 2
PLXNB3	6.14368	0.00510507	0.0177219	up	chrX:153764196-153779346	+	6377	protein-coding	hsa:5365	plexin B3
DLGAP1-AS2	6.13226	0.00528817	0.018239	up	chr18:3603737-3610089	+	923	ncRNA		DLGAP1 antisense RNA 2
HORMAD2	6.12835	0.0135851	0.0398789	up	chr22:30080069-30207425	+	2151	protein-coding	hsa:150280	HORMA domain containing 2
LRRC74B	6.12703	0.00611573	0.0205856	up	chr22:21045960-21064168	+	5139	protein-coding	hsa:400891	leucine rich repeat containing 74B
LRCOL1	6.11973	0.00785295	0.0252231	up	chr12:132603150-132610451	-	1940	protein-coding	hsa:100507055	leucine rich colipase-like 1
ASCL4	6.11965	0.00932453	0.0291763	up	chr12:107774385-107776644	+	2260	protein-coding	hsa:121549	achaete-scute family bHLH transcription factor 4
APLNR	6.11527	0.00807837	0.0258475	up	chr11:57233577-57237453	-	3877	protein-coding	hsa:187	apelin receptor
YAP1P1	6.11203	0.0152396	0.0437977	up	chr6:147406826-147408481	+	1656	pseudo		Yes-associated protein 1 pseudogene 1
ADIPOQ	6.11002	0.00741431	0.0240178	up	chr3:186842674-186858463	+	4629	protein-coding	hsa:9370	adiponectin, C1Q and collagen domain containing
LOC101927164	6.10209	0.01091	0.0332631	up	chr1:224219613-224228043	+	1323	ncRNA	hsa:101927164	uncharacterized LOC101927164
SELV	6.09439	0.0119196	0.035745	up	chr19:39515113-39520686	+	1704	protein-coding	hsa:348303	selenoprotein V
HSD17B3	6.08518	8.48324e-09	1.45261e-07	up	chr9:96235306-96313987	-	4100	protein-coding	hsa:3293	hydroxysteroid (17-beta) dehydrogenase 3
FNDC7	6.0827	2.62343e-40	1.27139e-37	up	chr1:108712934-108742749	+	3064	protein-coding	hsa:163479	fibronectin type III domain containing 7
TUBB1	6.08204	0.00616361	0.0207	up	chr20:59016026-59026654	+	3638	protein-coding	hsa:81027	tubulin, beta 1 class VI
PRR18	6.07298	0.00512017	0.0177616	up	chr6:166305680-166308383	-	2704	protein-coding	hsa:285800	proline rich 18
PRG2	6.07271	0.00543302	0.0186553	up	chr11:57386787-57390657	-	1544	protein-coding	hsa:5553	proteoglycan 2, bone marrow (natural killer cell activator, eosinophil granule major basic protein)
TEK	6.06807	0.0123611	0.0369098	up	chr9:27109141-27230178	+	4771	protein-coding	hsa:7010	TEK tyrosine kinase, endothelial
LOC105378531	6.06799	3.41439e-15	2.02714e-13	up	chr10:123347923-123562213	+	13966	ncRNA		uncharacterized LOC105378531
HMGB3P28	6.06385	0.0102835	0.0316259	up	chr18:12450414-12451072	+	659	pseudo		high mobility group box 3 pseudogene 28
LOC643043	6.06348	0.00526011	0.0181693	up	chrX:41321413-41323574	-	2162	pseudo		protein shisa-5-like
LOC107986973	6.06193	0.0108788	0.0331779	up	chr8:124248417-124279502	-	1779	ncRNA
LOC100216356	6.06037	0.0154735	0.0443415	up	chrX:76222637-76223431	+	795	pseudo		methylmalonic aciduria (cobalamin deficiency) cblD type, with homocystinuria pseudogene
RFPL1S	6.0504	2.00399e-07	2.50818e-06	up	chr22:29437015-29442129	-	5115	ncRNA	hsa:10740	RFPL1 antisense RNA 1
FABP12	6.04378	6.31574e-08	8.94722e-07	up	chr8:81524673-81590664	-	1592	protein-coding	hsa:646486	fatty acid binding protein 12
AQP10	6.0427	0.01589	0.0453045	up	chr1:154321059-154325325	+	1851	protein-coding	hsa:89872	aquaporin 10
LOC642515	6.04027	0.0056424	0.0192291	up	chr9:131552912-131559199	+	3409	protein-coding		proline-rich transmembrane protein 1-like
STMN4	6.03935	0.0113711	0.0343971	up	chr8:27235323-27258865	-	2740	protein-coding	hsa:81551	stathmin-like 4
CD160	6.03553	0.0097584	0.0303244	up	chr1:145719312-145739288	+	1633	protein-coding	hsa:11126	CD160 molecule
LINC01151	6.02955	0.00957759	0.0298337	up	chr8:122670385-122694106	-	571	ncRNA		long intergenic non-protein coding RNA 1151
OPN5	6.02919	0.0124427	0.0371109	up	chr6:47782037-47831088	+	9192	protein-coding	hsa:221391	opsin 5
FGF18	6.02341	9.65021e-24	1.68992e-21	up	chr5:171419663-171457626	+	1982	protein-coding	hsa:8817	fibroblast growth factor 18
ADGRF2	6.0061	0.0117522	0.0353346	up	chr6:47656590-47697797	+	5126	protein-coding	hsa:222611	G protein-coupled receptor 111
SLC28A1	5.99148	0.00620355	0.0207973	up	chr15:84884351-84975649	+	2970	protein-coding	hsa:9154	solute carrier family 28 (concentrative nucleoside transporter), member 1
VHLL	5.97785	1.86067e-07	2.3457e-06	up	chr1:156298624-156299637	-	1014	protein-coding	hsa:391104	von Hippel-Lindau tumor suppressor-like
LOC105377046	5.9771	2.07511e-18	1.9305e-16	up	chr3:41257614-41267231	+	6930	ncRNA		uncharacterized LOC105377046
LOC105371328	5.97544	0.0153333	0.0440429	up	chr16:70188322-70189252	+	463	ncRNA		uncharacterized LOC105371328
LOC391448	5.96681	0.0124109	0.0370355	up	chr2:135897813-135898972	-	1160	pseudo		mannosidase, endo-alpha-like pseudogene
TSSK4	5.95775	0.00863969	0.0273662	up	chr14:24205524-24208362	+	1675	protein-coding	hsa:283629	testis-specific serine kinase 4
GTF2IRD2P1	5.95701	0.00927414	0.029037	up	chr7:73242751-73280119	-	3269	pseudo		GTF2I repeat domain containing 2 pseudogene 1
SPDYA	5.95282	1.44119e-17	1.15069e-15	up	chr2:28810834-28850610	+	1817	protein-coding	hsa:245711	speedy/RINGO cell cycle regulator family member A
CTF2P	5.94251	0.0142406	0.0414501	up	chr16:30904248-30910308	-	6061	pseudo		cardiotrophin 2, pseudogene
HDC	5.93777	0.00898566	0.0282602	up	chr15:50241945-50266049	-	2644	protein-coding	hsa:3067	histidine decarboxylase
ITGAM	5.93145	1.59794e-48	1.28075e-45	up	chr16:31259967-31332892	+	4745	protein-coding	hsa:3684	integrin, alpha M (complement component 3 receptor 3 subunit)
LOC105375448	5.93079	1.71365e-05	0.000130236	up	chr7:108577413-108614649	+	3293	ncRNA		uncharacterized LOC105375448
LOC105369329	5.92501	1.93014e-07	2.42594e-06	up	chr11:61496311-61506649	+	1679	ncRNA		uncharacterized LOC105369329
LOC105374166	5.91301	0.00808067	0.025851	up	chr3:153319449-153386518	+	2676	ncRNA		uncharacterized LOC105374166
RN7SL273P	5.90799	0.0112158	0.0339816	up	chr6:37361185-37361483	+	299	pseudo		RNA, 7SL, cytoplasmic 273, pseudogene
KRT8P15	5.90619	0.00798044	0.0255742	up	chr2:202840086-202841857	-	1772	pseudo		keratin 8 pseudogene 15
HP	5.90149	8.28421e-06	6.87787e-05	up	chr16:72054592-72061056	+	1448	protein-coding	hsa:3240	haptoglobin
LOC102724784	5.90031	0.00927049	0.0290333	up	chr11:8768778-8810276	+	974	ncRNA	hsa:102724784	uncharacterized LOC102724784
SPAG6	5.89017	0.00845062	0.0268654	up	chr10:22345416-22417610	+	2974	protein-coding	hsa:9576	sperm associated antigen 6
LOC391048	5.88969	0.0135336	0.0397779	up	chr1:70530409-70532474	+	2066	pseudo		cysteine and histidine-rich domain (CHORD) containing 1 pseudogene
APC2	5.87013	1.346e-36	5.19431e-34	up	chr19:1446268-1473244	+	10296	protein-coding	hsa:10297	adenomatosis polyposis coli 2
VIL1	5.86977	0.0111691	0.0338895	up	chr2:218419115-218449525	+	2738	protein-coding	hsa:7429	villin 1
RPL7P44	5.86977	0.0111684	0.0338895	up	chr13:76981112-76981937	-	826	pseudo		ribosomal protein L7 pseudogene 44
LOC105369202	5.8647	0.0113028	0.0341957	up	chr19:15855340-15863863	-	878	ncRNA		uncharacterized LOC105369202
LOC105372798	5.85965	0.0108288	0.0330689	up	chr21:37560019-37570538	+	5447	protein-coding		uncharacterized LOC105372798
LOC105372449	5.84826	3.40714e-08	5.0897e-07	up	chr19:52230529-52264461	+	2929	ncRNA		uncharacterized LOC105372449
ARC	5.84705	3.82809e-71	4.69256e-68	up	chr8:142611044-142614472	-	2948	protein-coding	hsa:23237	activity-regulated cytoskeleton-associated protein
KRT18P61	5.83922	0.0100522	0.0310567	up	chr17:60810115-60811518	+	1404	pseudo		keratin 18 pseudogene 61
MIA	5.83812	0.0112057	0.0339808	up	chr19:40775177-40777493	+	635	protein-coding	hsa:8190	melanoma inhibitory activity
LOC105375028	5.83788	0.0119037	0.035718	up	chr6:34687099-34688874	-	159	ncRNA		uncharacterized LOC105375028
LOC105370121	5.83788	0.0119054	0.035718	up	chr13:25227251-25236339	-	2207	ncRNA		uncharacterized LOC105370121
MRPL42P2	5.82554	0.0157875	0.0450556	up	chr6:16171606-16172034	+	429	pseudo		mitochondrial ribosomal protein L42 pseudogene 2
ZBTB8OSP2	5.82244	7.94618e-08	1.09517e-06	up	chr2:231433572-231434430	-	859	pseudo	hsa:729898	zinc finger and BTB domain containing 8 opposite strand pseudogene 2
ACKR4	5.82116	0.0126775	0.0376764	up	chr3:132597237-132602644	+	2508	protein-coding	hsa:51554	atypical chemokine receptor 4
LOC105377926	5.81602	0.0158286	0.0451482	up	chr6:106686829-106699994	+	1486	lncRNA		uncharacterized LOC105377926
ACTN3	5.81058	0.0155952	0.0446167	up	chr11:66546395-66563329	+	3087	protein-coding	hsa:89	actinin, alpha 3 (gene/pseudogene)
LOC107985504	5.81058	0.0155841	0.0445987	up	chr21:42775351-42776896	-	823	ncRNA
LOC105369946	5.80999	0.0137542	0.0403183	up	chr12:103667206-103673359	-	3924	ncRNA		uncharacterized LOC105369946
LDHAL6A	5.78196	0.00985307	0.0305457	up	chr11:18455827-18479600	+	2583	protein-coding	hsa:160287	lactate dehydrogenase A-like 6A
LOC100420114	5.77724	1.04922e-11	3.38461e-10	up	chr9:35001342-35002994	-	1653	pseudo		SPATA31 subfamily D, member 1 pseudogene
PLSCR2	5.77463	6.02468e-07	6.721e-06	up	chr3:146391363-146497163	-	5456	protein-coding	hsa:57047	phospholipid scramblase 2
CFL1P4	5.77153	0.0140758	0.0410534	up	chr1:241993206-241993883	+	678	pseudo		cofilin 1 (non-muscle) pseudogene 4
COL17A1	5.7715	0.0150663	0.0433835	up	chr10:104031288-104085880	-	5610	protein-coding	hsa:1308	collagen, type XVII, alpha 1
CNTD2	5.75469	1.96927e-12	7.3151e-11	up	chr19:40222208-40227111	-	2244	protein-coding	hsa:79935	cyclin N-terminal domain containing 2
KISS1	5.75407	0.0169402	0.047802	up	chr1:204190341-204196491	-	714	protein-coding	hsa:3814	KiSS-1 metastasis-suppressor
C8orf89	5.74279	9.01595e-07	9.64494e-06	up	chr8:73241364-73285718	-	762	protein-coding	hsa:100130301	chromosome 8 open reading frame 89
ACSM1	5.72149	0.0144829	0.0420429	up	chr16:20623235-20697788	-	2880	protein-coding	hsa:116285	acyl-CoA synthetase medium-chain family member 1
RNU1-85P	5.72101	0.0152909	0.0439331	up	chr17:58679527-58679690	-	164	pseudo		RNA, U1 small nuclear 85, pseudogene
RPL32P27	5.71584	7.39797e-11	2.01788e-09	up	chr12:48903415-48903813	-	399	pseudo		ribosomal protein L32 pseudogene 27
AMPD1	5.68415	4.68219e-22	6.87128e-20	up	chr1:114673098-114695618	-	2407	protein-coding	hsa:270	adenosine monophosphate deaminase 1
LOC105375730	5.68332	0.0171389	0.0482254	up	chr8:120057437-120109490	+	4578	ncRNA		uncharacterized LOC105375730
DNAJB5-AS1	5.62212	9.68292e-06	7.88037e-05	up	chr9:34985410-34989379	-	749	lncRNA	hsa:101926900	DNAJB5 antisense RNA 1 (head to head)
ITIH3	5.60994	6.12055e-07	6.79884e-06	up	chr3:52794768-52809009	+	3037	protein-coding	hsa:3699	inter-alpha-trypsin inhibitor heavy chain 3
RPL21P133	5.59073	9.08314e-07	9.69691e-06	up	chrX:134607112-134607671	+	560	pseudo		ribosomal protein L21 pseudogene 133
LOC105375038	5.58666	9.71147e-39	4.49728e-36	up	chr6:36638626-36642020	+	1720	ncRNA		uncharacterized LOC105375038
S100A14	5.57565	2.44902e-07	3.0127e-06	up	chr1:153614255-153616917	-	1149	protein-coding	hsa:57402	S100 calcium binding protein A14
FAM71A	5.57196	6.25232e-34	2.10149e-31	up	chr1:212624447-212626778	+	2332	protein-coding	hsa:149647	family with sequence similarity 71, member A
KRT8P11	5.5702	0.0177475	0.0495915	up	chr9:99305084-99306851	+	1768	pseudo		keratin 8 pseudogene 11
RAB44	5.55984	4.67723e-06	4.1388e-05	up	chr6:36697808-36733183	+	4774	protein-coding	hsa:401258	RAB44, member RAS oncogene family
DRC1	5.55514	2.74919e-23	4.54685e-21	up	chr2:26401912-26456713	+	2495	protein-coding	hsa:92749	dynein regulatory complex subunit 1
APOA1	5.52427	4.93606e-06	4.3457e-05	up	chr11:116835751-116837950	-	1227	protein-coding	hsa:335	apolipoprotein A-I
LCT	5.50543	1.21074e-16	8.58181e-15	up	chr2:135787840-135837200	-	6279	protein-coding	hsa:3938	lactase
ELF3	5.47525	2.22039e-06	2.14117e-05	up	chr1:202010519-202017188	+	3248	protein-coding	hsa:1999	E74-like factor 3 (ets domain transcription factor, epithelial-specific )
CD38	5.46693	3.9785e-06	3.57979e-05	up	chr4:15778265-15853243	+	5694	protein-coding	hsa:952	CD38 molecule
NUP210L	5.44183	3.48238e-11	1.01072e-09	up	chr1:153992582-154155116	-	5884	protein-coding	hsa:91181	nucleoporin 210kDa-like
CTSZ	5.42917	8.78014e-10	1.87661e-08	up	chr20:58995187-59007254	-	1500	protein-coding	hsa:1522	cathepsin Z
HHATL	5.40269	4.67967e-07	5.38188e-06	up	chr3:42692663-42702849	-	1928	protein-coding	hsa:57467	hedgehog acyltransferase-like
C1orf116	5.39366	3.0516e-15	1.82736e-13	up	chr1:207018521-207032761	-	5502	protein-coding	hsa:79098	chromosome 1 open reading frame 116
MAFF	5.35579	1.9644e-89	5.11701e-86	up	chr22:38201932-38216511	+	2466	protein-coding	hsa:23764	v-maf avian musculoaponeurotic fibrosarcoma oncogene homolog F
LOC105371612	5.32985	1.98142e-05	0.000147837	up	chr1:171601078-171626888	+	908	lncRNA		uncharacterized LOC105371612
TAT	5.3257	2.358e-05	0.000172096	up	chr16:71566851-71577095	-	2757	protein-coding	hsa:6898	tyrosine aminotransferase
LOC105369389	5.31867	5.97995e-05	0.00038894	up	chr11:75509908-75522467	+	6869	ncRNA		uncharacterized LOC105369389
CLEC18A	5.29808	6.54182e-05	0.0004192	up	chr16:69950233-69968478	+	4223	protein-coding	hsa:348174	C-type lectin domain family 18, member A
TEX43	5.2948	1.40292e-05	0.00010921	up	chr5:126631722-126636282	+	459	protein-coding	hsa:389320	testis expressed 43
FAM71F1	5.29211	4.17807e-06	3.74159e-05	up	chr7:128709061-128731743	+	2063	protein-coding	hsa:84691	family with sequence similarity 71, member F1
MRC1	5.28572	1.36221e-14	7.20485e-13	up	chr10:17809343-17911162	+	5191	protein-coding	hsa:4360	mannose receptor, C type 1
LOC107986196	5.27842	2.08254e-55	1.97264e-52	up	chr4:151124210-151141113	+	1598	ncRNA
LOC107984628	5.2684	1.41422e-05	0.000109966	up	chr14:34692884-34701359	-	1810	ncRNA
IQCA1L	5.26166	2.34815e-19	2.53539e-17	up	chr7:151190873-151205784	-	2606	protein-coding	hsa:392843	IQ motif containing with AAA domain 1 pseudogene 1
WFIKKN2	5.26133	2.3723e-18	2.17781e-16	up	chr17:50834650-50842353	+	3754	protein-coding	hsa:124857	WAP, follistatin/kazal, immunoglobulin, kunitz and netrin domain containing 2
LOC105376617	5.23059	5.64779e-05	0.000369295	up	chr11:33654273-33697173	-	2335	ncRNA		uncharacterized LOC105376617
GFRA3	5.21813	0.000106037	0.000635337	up	chr5:138252380-138274564	-	1931	protein-coding	hsa:2676	GDNF family receptor alpha 3
LOC107985228	5.19866	1.21058e-06	1.25322e-05	up	chr1:175866080-175917906	-	7969	ncRNA
NPR3	5.19569	3.10268e-34	1.07761e-31	up	chr5:32689076-32791724	+	7450	protein-coding	hsa:4883	natriuretic peptide receptor 3
LOC105378793	5.18916	1.71525e-08	2.74321e-07	up	chr1:70449080-70461596	+	775	ncRNA		uncharacterized LOC105378793
LOC107985368	5.18202	1.8007e-05	0.000135861	up	chr1:236943706-237003056	+	2296	ncRNA
MOBP	5.17021	1.05668e-41	5.50502e-39	up	chr3:39467573-39529497	+	6204	protein-coding	hsa:4336	myelin-associated oligodendrocyte basic protein
IGBP1P4	5.16945	5.82483e-21	7.46663e-19	up	chr4:82401419-82402607	-	1189	pseudo		immunoglobulin (CD79A) binding protein 1 pseudogene 4
FSCN3	5.1644	0.00125802	0.00538423	up	chr7:127593635-127601797	+	1891	protein-coding	hsa:29999	fascin actin-bundling protein 3, testicular
LOC107986776	5.14727	0.000103168	0.000621185	up	chr7:22874621-22891431	-	2047	ncRNA
LOC105371970	5.13951	6.37312e-05	0.000410032	up	chr18:5350977-5374751	-	4925	ncRNA		uncharacterized LOC105371970
RAD21-AS1	5.11788	3.47497e-05	0.000241867	up	chr8:116874424-116876868	+	2010	ncRNA	hsa:644660	RAD21 antisense RNA 1
LOC392787	5.11469	0.000456107	0.00228426	up	chr7:128912660-128923070	-	10411	pseudo		filamin C pseudogene
FRZB	5.11312	5.13397e-15	2.9473e-13	up	chr2:182833275-182866770	-	2770	protein-coding	hsa:2487	frizzled-related protein
PRDM14	5.10211	0.000252701	0.00136109	up	chr8:70051126-70071327	-	2344	protein-coding	hsa:63978	PR domain containing 14
LINC01348	5.10044	4.14682e-05	0.000283051	up	chr1:235065474-235069818	-	1000	ncRNA	hsa:731656	long intergenic non-protein coding RNA 1348
SSC5D	5.09643	5.80741e-05	0.000378781	up	chr19:55488503-55519099	+	4910	protein-coding	hsa:284297	scavenger receptor cysteine rich family, 5 domains
BCRP3	5.08923	9.3512e-28	2.11815e-25	up	chr22:24632915-24653360	+	1425	pseudo	hsa:644165	breakpoint cluster region pseudogene 3
CDHR4	5.07778	2.7808e-10	6.69931e-09	up	chr3:49790732-49802741	-	2852	protein-coding	hsa:389118	cadherin-related family member 4
NTRK3	5.07693	5.94452e-05	0.000386755	up	chr15:87859749-88256796	-	20354	protein-coding	hsa:4916	neurotrophic tyrosine kinase, receptor, type 3
TNN	5.07319	4.28554e-05	0.00029109	up	chr1:175067858-175148066	+	5008	protein-coding	hsa:63923	tenascin N
LOC107986234	5.06891	0.000125795	0.000739683	up	chr4:108686489-108691530	+	622	ncRNA
GRK7	5.06619	3.78164e-07	4.45482e-06	up	chr3:141763127-141817373	+	4811	protein-coding	hsa:131890	G protein-coupled receptor kinase 7
LOC107984717	5.05363	6.16801e-05	0.000399054	up	chr15:71079785-71095341	+	2647	lncRNA
ENG	5.05156	1.44835e-06	1.46943e-05	up	chr9:127815012-127854773	-	3201	protein-coding	hsa:2022	endoglin
STPG3	5.04955	6.0504e-05	0.000392297	up	chr9:137250840-137253483	+	1353	protein-coding
LDHAL6B	5.04707	0.000113272	0.000673077	up	chr15:59206816-59208588	+	1773	protein-coding	hsa:92483	lactate dehydrogenase A-like 6B
NPM1P14	5.02899	0.000141714	0.000821239	up	chr7:112520396-112521983	+	1252	pseudo		nucleophosmin 1 (nucleolar phosphoprotein B23, numatrin) pseudogene 14
KLHL30	5.02719	0.00247198	0.00963136	up	chr2:238138722-238152906	+	3685	protein-coding	hsa:377007	kelch-like family member 30
LOC101927023	5.02646	9.81189e-05	0.000596297	up	chr5:112228283-112257309	+	711	ncRNA	hsa:101927023	uncharacterized LOC101927023
LOC105373426	5.02146	0.00200532	0.00809547	up	chr2:10533597-10546970	-	3219	ncRNA		uncharacterized LOC105373426
PYGM	4.9872	1.12019e-99	5.83591e-96	up	chr11:64746389-64760715	-	3616	protein-coding	hsa:5837	phosphorylase, glycogen, muscle
TMPRSS9	4.98578	1.47327e-06	1.49181e-05	up	chr19:2385254-2426261	+	3716	protein-coding	hsa:360200	transmembrane protease, serine 9
LOC100506358	4.96933	1.02401e-44	6.27628e-42	up	chr14:69811057-69815967	+	1645	ncRNA	hsa:100506358	uncharacterized LOC100506358
LOC101928180	4.96902	1.95982e-06	1.9165e-05	up	chr2:216553723-216579185	+	2187	ncRNA	hsa:101928180	uncharacterized LOC101928180
KLKP1	4.95237	8.55977e-06	7.07004e-05	up	chr19:50882096-50896398	-	1125	pseudo	hsa:606293	kallikrein pseudogene 1
HK3	4.9384	6.04887e-05	0.000392297	up	chr5:176880869-176899373	-	3284	protein-coding	hsa:3101	hexokinase 3 (white cell)
RPL12P37	4.92863	0.000276118	0.00147162	up	chr17:80976399-80976990	+	592	pseudo		ribosomal protein L12 pseudogene 37
LOC105378085	4.9273	3.42741e-06	3.14227e-05	up	chr6:159586907-159604657	-	3894	ncRNA		uncharacterized LOC105378085
DUTP6	4.91271	0.00269455	0.0103334	up	chr1:166868734-166869207	+	474	pseudo		deoxyuridine triphosphatase pseudogene 6
LOC105371929	4.89504	0.000187582	0.00104603	up	chr17:81733569-81739548	+	2783	ncRNA		uncharacterized LOC105371929
PP14571	4.8792	0.00105403	0.00462465	up	chr2:240449419-240456700	-	2017	ncRNA	hsa:100130449	uncharacterized LOC100130449
LINC01599	4.86733	0.00207726	0.00832461	up	chr14:50007313-50105043	-	977	ncRNA	hsa:196913	chromosome 14 open reading frame 183
CYP3A4	4.86382	1.67748e-05	0.000127907	up	chr7:99756960-99784188	-	2792	protein-coding	hsa:1576	cytochrome P450, family 3, subfamily A, polypeptide 4
ETV4	4.86376	3.65479e-14	1.82206e-12	up	chr17:43527843-43546432	-	2430	protein-coding	hsa:2118	ets variant 4
C12orf50	4.86071	1.47526e-05	0.000113905	up	chr12:87980039-88029399	-	3879	protein-coding	hsa:160419	chromosome 12 open reading frame 50
B3GAT3P1	4.84862	0.000163144	0.00092966	up	chr3:160452368-160453809	+	1442	pseudo		beta-1,3-glucuronyltransferase 3 pseudogene 1
SLC35D2	4.84428	2.25823e-10	5.54944e-09	up	chr9:96313437-96383710	-	2797	protein-coding	hsa:11046	solute carrier family 35 (UDP-GlcNAc/UDP-glucose transporter), member D2
GPBAR1	4.83126	4.22086e-05	0.000287352	up	chr2:218259496-218263861	+	3230	protein-coding	hsa:151306	G protein-coupled bile acid receptor 1
NXPE2	4.82211	0.00083801	0.00380879	up	chr11:114464276-114813702	+	4951	protein-coding	hsa:120406	neurexophilin and PC-esterase domain family, member 2
CTSS	4.80519	6.54782e-05	0.000419201	up	chr1:150730196-150765957	-	4107	protein-coding	hsa:1520	cathepsin S
IL5RA	4.80199	0.000557176	0.00270998	up	chr3:3066324-3110414	-	5808	protein-coding	hsa:3568	interleukin 5 receptor, alpha
GNAT1	4.79597	8.00101e-05	0.0004995	up	chr3:50191610-50197696	+	3599	protein-coding	hsa:2779	guanine nucleotide binding protein (G protein), alpha transducing activity polypeptide 1
SLC6A20	4.79524	8.58269e-17	6.25366e-15	up	chr3:45755449-45796553	-	5746	protein-coding	hsa:54716	solute carrier family 6 (proline IMINO transporter), member 20
KRT18P17	4.77619	1.7201e-13	7.72525e-12	up	chr3:12787335-12788673	-	1339	pseudo		keratin 18 pseudogene 17
LOC105370103	4.763	0.000192713	0.00107149	up	chr13:20550856-20566765	-	2265	ncRNA		uncharacterized LOC105370103
PTGER3	4.7508	5.97836e-21	7.59652e-19	up	chr1:70852353-71047814	-	7759	protein-coding	hsa:5733	prostaglandin E receptor 3 (subtype EP3)
CORIN	4.74987	4.57459e-17	3.45398e-15	up	chr4:47593998-47838106	-	5009	protein-coding	hsa:10699	corin, serine peptidase
SPDYE21P	4.74834	4.9294e-05	0.000328086	up	chr7:67278293-67288993	+	10701	pseudo		speedy homolog E1 (Xenopus laevis) pseudogene
TRPC5OS	4.74382	4.46126e-05	0.00030116	up	chrX:111876051-111903990	+	2825	protein-coding	hsa:100329135	TRPC5 opposite strand
PDE6G	4.7348	4.05421e-06	3.63733e-05	up	chr17:81650459-81663418	-	1996	protein-coding	hsa:5148	phosphodiesterase 6G, cGMP-specific, rod, gamma
PTP4A2P2	4.73152	0.00130802	0.00556963	up	chr11:134123427-134125218	-	1792	pseudo		protein tyrosine phosphatase type IVA, member 2 pseudogene 2
LOC105374304	4.72047	1.78788e-11	5.49522e-10	up	chr3:196213616-196220396	-	2653	ncRNA		uncharacterized LOC105374304
LOC100289360	4.71701	5.89338e-05	0.000383668	up	chr2:231437109-231437421	-	313	pseudo		HIG1 hypoxia inducible domain family, member 2A pseudogene
IL1R2	4.71551	0.00358067	0.0131813	up	chr2:101991805-102028544	+	3938	protein-coding	hsa:7850	interleukin 1 receptor, type II
NCAN	4.70967	0.00494045	0.0172337	up	chr19:19211973-19252252	+	6406	protein-coding	hsa:1463	neurocan
TRIM72	4.70693	2.6065e-19	2.77126e-17	up	chr16:31214021-31225656	+	2155	protein-coding	hsa:493829	tripartite motif containing 72, E3 ubiquitin protein ligase
FAM167B	4.70544	0.000574599	0.00278079	up	chr1:32247217-32248860	+	956	protein-coding	hsa:84734	family with sequence similarity 167, member B
LOC105375873	4.6918	0.00114023	0.00494923	up	chr8:63276081-63314302	+	1642	ncRNA		uncharacterized LOC105375873
MGAM	4.67644	4.33488e-05	0.000293485	up	chr7:141986517-142106747	+	9305	protein-coding	hsa:8972	maltase-glucoamylase (alpha-glucosidase)
RNU6-658P	4.66402	0.000741311	0.00343399	up	chr5:74725100-74725204	-	105	pseudo		RNA, U6 small nuclear 658, pseudogene
MIR194-2HG	4.66001	7.68072e-05	0.000482104	up	chr11:64888458-64893449	-	2521	ncRNA
LOC105372710	4.64049	0.000610558	0.00291688	up	chr20:62427827-62450660	+	3628	ncRNA		uncharacterized LOC105372710
CBLN1	4.64037	0.000452184	0.00226952	up	chr16:49277917-49281831	-	2435	protein-coding	hsa:869	cerebellin 1 precursor
CACNA2D4	4.63559	0.0146768	0.0425206	up	chr12:1791957-1922606	-	7569	protein-coding	hsa:93589	calcium channel, voltage-dependent, alpha 2/delta subunit 4
LOC105379185	4.63499	3.43553e-06	3.14833e-05	up	chr5:134074366-134106445	-	1833	ncRNA		uncharacterized LOC105379185
LOC101928710	4.62339	2.958e-05	0.000209595	up	chr17:78617384-78632057	-	2261	ncRNA	hsa:101928710	uncharacterized LOC101928710
LOC105373570	4.61856	0.00391053	0.0142207	up	chr2:113803451-113819400	-	1687	ncRNA		uncharacterized LOC105373570
LOC105371044	4.608	0.000320607	0.00167489	up	chr16:1425551-1428713	-	3033	ncRNA		uncharacterized LOC105371044
MRVI1	4.5946	0.0035831	0.0131853	up	chr11:10573091-10693988	-	6366	protein-coding	hsa:10335	murine retrovirus integration site 1 homolog
BIN3-IT1	4.58264	0.00589762	0.0199741	up	chr8:22640371-22642209	-	1839	ncRNA	hsa:80094	BIN3 intronic transcript 1 (non-protein coding)
CD14	4.56864	2.31152e-22	3.54189e-20	up	chr5:140631728-140633701	-	1648	protein-coding	hsa:929	CD14 molecule
NPC1L1	4.56008	7.00948e-54	6.08627e-51	up	chr7:44512440-44541650	-	5048	protein-coding	hsa:29881	NPC1-like 1
LEFTY2	4.53649	6.01574e-07	6.71463e-06	up	chr1:225936598-225941383	-	2187	protein-coding	hsa:7044	left-right determination factor 2
LOC101928387	4.5351	1.79125e-06	1.77329e-05	up	chr12:19553044-19672993	+	3802	ncRNA	hsa:101928387	uncharacterized LOC101928387
LOC105379337	4.53169	0.0138573	0.0405637	up	chr8:26440491-26445184	+	1836	ncRNA		uncharacterized LOC105379337
GNG12-AS1	4.52363	0.00117015	0.00505908	up	chr1:67832288-68202987	+	2247	ncRNA	hsa:100289178	GNG12 antisense RNA 1
SERPINI2	4.52211	0.00318368	0.0119475	up	chr3:167441789-167474132	-	1769	protein-coding	hsa:5276	serpin peptidase inhibitor, clade I (pancpin), member 2
LOC107984221	4.52198	0.00226958	0.00896262	up	chr10:35581445-35586346	+	2841	ncRNA
LINC00862	4.51243	8.09585e-06	6.75108e-05	up	chr1:200342544-200373792	-	1417	ncRNA	hsa:554279	long intergenic non-protein coding RNA 862
MIR6758	4.49644	8.99257e-07	9.62981e-06	up	chr12:57512688-57512750	+	63	ncRNA	hsa:102465454	microRNA 6758
LOC105369812	4.49626	1.15335e-08	1.91892e-07	up	chr12:67394371-67479538	+	3965	ncRNA		uncharacterized LOC105369812
ATP8A2P3	4.49413	2.88985e-09	5.51985e-08	up	chr13:26114409-26154175	-	39767	pseudo		ATPase, aminophospholipid transporter, class I, type 8A, member 2 pseudogene 3
LOC105378100	4.48872	0.00399087	0.0144737	up	chr6:163387343-163393403	-	3663	ncRNA		uncharacterized LOC105378100
ZSCAN10	4.4829	0.000351095	0.00181227	up	chr16:3088890-3099317	-	2771	protein-coding	hsa:84891	zinc finger and SCAN domain containing 10
LOC105379448	4.47212	0.00833963	0.0265733	up	chr9:66593603-66601390	+	4252	ncRNA		uncharacterized LOC105379448
LAT2	4.46951	1.12772e-23	1.95839e-21	up	chr7:74209757-74229834	+	2191	protein-coding	hsa:7462	linker for activation of T cells family, member 2
TNNC2	4.46435	0.00172175	0.0070755	up	chr20:45823214-45833329	-	693	protein-coding	hsa:7125	troponin C type 2 (fast)
NTN3	4.45975	0.00119812	0.00515859	up	chr16:2471499-2474145	+	1986	protein-coding	hsa:4917	netrin 3
SLC39A5	4.45916	0.00154959	0.00645065	up	chr12:56230036-56237846	+	2135	protein-coding	hsa:283375	solute carrier family 39 (zinc transporter), member 5
LPAR5	4.45612	0.00273815	0.0104736	up	chr12:6618835-6636131	-	2855	protein-coding	hsa:57121	lysophosphatidic acid receptor 5
LOC101928841	4.43749	3.41768e-21	4.53004e-19	up	chr13:113399607-113420770	-	10000	protein-coding	hsa:101928841	collagen alpha-1(II) chain-like
SCARNA7	4.4283	7.91865e-09	1.3683e-07	up	chr3:160514907-160515236	-	330	ncRNA	hsa:677767	small Cajal body-specific RNA 7
RASL12	4.42698	0.00164751	0.00681199	up	chr15:65045576-65076654	-	2640	protein-coding	hsa:51285	RAS-like, family 12
DCDC2B	4.42638	8.70674e-07	9.35257e-06	up	chr1:32208813-32216196	+	1349	protein-coding	hsa:149069	doublecortin domain containing 2B
CPLX3	4.41985	0.00183616	0.00749386	up	chr15:74826610-74831795	+	2012	protein-coding	hsa:594855	complexin 3
SLC7A9	4.41697	3.88129e-12	1.37089e-10	up	chr19:32830511-32870958	-	2880	protein-coding	hsa:11136	solute carrier family 7 (amino acid transporter light chain, bo,+ system), member 9
MYRFL	4.4139	2.721e-09	5.25708e-08	up	chr12:69824518-69958726	+	3857	protein-coding	hsa:196446	myelin regulatory factor-like
MXRA8	4.40594	1.79946e-10	4.54327e-09	up	chr1:1352689-1363541	-	3639	protein-coding	hsa:54587	matrix-remodelling associated 8
LOC101927898	4.39453	0.00696055	0.0227864	up	chr17:63682336-63691001	-	1035	ncRNA	hsa:101927898	uncharacterized LOC101927898
LOC101927729	4.39015	0.00603633	0.0203643	up	chr14:60305125-60323907	+	1340	ncRNA	hsa:101927729	uncharacterized LOC101927729
ANPEP	4.38668	1.53855e-12	5.88292e-11	up	chr15:89784895-89814852	-	3801	protein-coding	hsa:290	alanyl (membrane) aminopeptidase
LOC644303	4.37927	0.00373563	0.0136717	up	chr6:118452516-118454991	-	2476	pseudo		ATP-dependent RNA helicase DDX24-like
IQCF1	4.37021	0.00255027	0.00987643	up	chr3:51894876-51903370	-	730	protein-coding	hsa:132141	IQ motif containing F1
EFCAB8	4.36659	9.75443e-10	2.06578e-08	up	chr20:32860995-32961845	+	4133	protein-coding	hsa:388795	EF-hand calcium binding domain 8
LOC105370177	4.3659	0.0031957	0.011984	up	chr13:42424892-42485956	+	824	lncRNA		uncharacterized LOC105370177
SCNN1A	4.36492	0.0108757	0.0331733	up	chr12:6346843-6377357	-	3481	protein-coding	hsa:6337	sodium channel, non-voltage-gated 1 alpha subunit
LOC105376301	4.36363	0.00776811	0.0249814	up	chr9:131516558-131518438	-	1378	ncRNA		uncharacterized LOC105376301
LOC101927801	4.36143	0.000316118	0.001656	up	chr2:121790444-121809946	+	1146	ncRNA	hsa:101927801	uncharacterized LOC101927801
UTS2	4.3605	0.000356682	0.00183937	up	chr1:7846345-7913615	-	1313	protein-coding	hsa:10911	urotensin 2
DKK4	4.3427	0.00340796	0.0126615	up	chr8:42373194-42391322	-	2267	protein-coding	hsa:27121	dickkopf WNT signaling pathway inhibitor 4
GYS2	4.34022	8.08107e-23	1.30544e-20	up	chr12:21536189-21604858	-	3132	protein-coding	hsa:2998	glycogen synthase 2 (liver)
ALS2CR11	4.33928	0.00514325	0.0178275	up	chr2:201487421-201619182	-	5706	protein-coding	hsa:151254	amyotrophic lateral sclerosis 2 (juvenile) chromosome region, candidate 11
PTPRH	4.32924	3.13111e-09	5.93175e-08	up	chr19:55181247-55209506	-	3969	protein-coding	hsa:5794	protein tyrosine phosphatase, receptor type, H
LOC729224	4.32518	0.00290421	0.0110299	up	chr2:202087555-202117058	-	2617	ncRNA	hsa:729224	uncharacterized LOC729224
LOC101928572	4.32333	1.60784e-08	2.59332e-07	up	chr19:2302315-2304225	+	1633	ncRNA	hsa:101928572	uncharacterized LOC101928572
LOC107984862	4.32193	0.000623539	0.00296665	up	chr16:88260227-88264540	-	3736	protein-coding
FAM184B	4.32076	1.02555e-22	1.64396e-20	up	chr4:17632073-17781512	-	3855	protein-coding	hsa:27146	family with sequence similarity 184, member B
LOC100419799	4.31794	4.23594e-07	4.92868e-06	up	chr1:155649501-155650268	-	768	pseudo		gon-4-like (C. elegans) pseudogene
C8orf46	4.31716	5.40806e-29	1.35781e-26	up	chr8:66493256-66518524	+	3465	protein-coding	hsa:254778	chromosome 8 open reading frame 46
EDNRB-AS1	4.30689	0.00527233	0.0181942	up	chr13:77818937-77908442	+	2445	ncRNA	hsa:100505518	EDNRB antisense RNA 1
LOC100420418	4.30617	0.00596061	0.0201463	up	chr1:204206103-204207289	-	1187	pseudo		tripartite motif containing 60 pseudogene
LOC105377343	4.30177	0.00249537	0.00969835	up	chr4:98783901-98862894	-	2012	ncRNA		uncharacterized LOC105377343
KCNA6	4.2941	1.07064e-06	1.11947e-05	up	chr12:4806877-4851927	+	9185	protein-coding	hsa:3742	potassium voltage-gated channel, shaker-related subfamily, member 6
LOC105377547	4.29401	0.00575202	0.0195349	up	chr4:174354729-174398386	+	1886	ncRNA		uncharacterized LOC105377547
GABRR2	4.29119	7.52258e-42	4.01956e-39	up	chr6:89254464-89315299	-	4738	protein-coding	hsa:2570	gamma-aminobutyric acid (GABA) A receptor, rho 2
LOC105371786	4.28141	0.00361247	0.0132746	up	chr17:43669588-43707480	+	2839	ncRNA		uncharacterized LOC105371786
LOC101243545	4.2793	5.12348e-06	4.49361e-05	up	chr3:161426427-161448242	+	2845	lncRNA	hsa:101243545	uncharacterized LOC101243545
KLHL33	4.27792	0.00305151	0.0115205	up	chr14:20425852-20436509	-	5821	protein-coding	hsa:123103	kelch-like family member 33
LOC107986010	4.26055	0.0116645	0.0351167	up	chr3:8363908-8371939	-	7815	ncRNA
GLULP1	4.25495	0.0109736	0.033413	up	chr5:151848743-151850918	+	1384	pseudo		glutamate-ammonia ligase (glutamine synthetase) pseudogene 1
LOC105378458	4.2532	0.0111405	0.0338224	up	chr10:101735940-101767056	-	1488	ncRNA		uncharacterized LOC105378458
LOC107985229	4.2471	2.6005e-26	5.36553e-24	up	chr1:179820139-179836588	-	2522	ncRNA
MAD2L1P1	4.24507	0.00202852	0.00816697	up	chr14:60779865-60781267	+	1403	pseudo		MAD2 mitotic arrest deficient-like 1 (yeast) pseudogene 1
LOC105369351	4.2445	0.0141109	0.0411344	up	chr11:66267741-66271134	-	2420	ncRNA		uncharacterized LOC105369351
RAPSN	4.23851	1.45982e-09	2.98248e-08	up	chr11:47437757-47449178	-	1707	protein-coding	hsa:5913	receptor-associated protein of the synapse
LOC101928514	4.23744	0.0129538	0.0383825	up	chr17:76799044-76807102	+	3085	ncRNA	hsa:101928514	uncharacterized LOC101928514
BICD1P1	4.22724	0.00300569	0.0113676	up	chr2:200844305-200845409	+	1105	pseudo		bicaudal D homolog 1 (Drosophila) pseudogene 1
PLEKHS1	4.22385	0.000294826	0.00155699	up	chr10:113751262-113782433	+	3444	protein-coding	hsa:79949	pleckstrin homology domain containing, family S member 1
FBXO36P1	4.20279	0.00031683	0.00165807	up	chr17:68095069-68096490	+	1203	pseudo		F-box protein 36 pseudogene 1
LOC105376836	4.19738	0.00527256	0.0181942	up	NT_187614.1:893010-950997	+	1109	ncRNA		uncharacterized LOC105376836
LOC107985372	4.19532	1.66753e-09	3.37375e-08	up	chr1:244771265-244803772	-	845	ncRNA
LOC105373707	4.19418	0.0176588	0.0494281	up	chr2:156610351-156613737	+	762	ncRNA		uncharacterized LOC105373707
KCNJ9	4.1924	0.00447846	0.0159232	up	chr1:160055001-160090563	+	10852	protein-coding	hsa:3765	potassium inwardly-rectifying channel, subfamily J, member 9
IGLL1	4.18202	0.00397558	0.0144308	up	chr22:23573125-23580548	-	1140	protein-coding	hsa:3543	immunoglobulin lambda-like polypeptide 1
LOC105375024	4.17983	0.00873889	0.0276049	up	chr6:33793075-33803045	+	1187	ncRNA		uncharacterized LOC105375024
MCF2	4.17612	0.000498155	0.00245938	up	chrX:139581768-139708279	-	4197	protein-coding	hsa:4168	MCF.2 cell line derived transforming sequence
LOC107985139	4.17402	1.93489e-05	0.000144728	up	chr18:35322071-35340667	+	1723	ncRNA
HNF1A-AS1	4.16919	0.00785695	0.0252282	up	chr12:120969838-120972292	-	2455	ncRNA	hsa:283460	HNF1A antisense RNA 1
CATSPERD	4.16816	4.66804e-15	2.72393e-13	up	chr19:5720385-5778734	+	3006	protein-coding	hsa:257062	catsper channel auxiliary subunit delta
LINC00202-1	4.16806	0.00105975	0.00464637	up	chr10:26931206-26942001	-	3620	ncRNA	hsa:387644	long intergenic non-protein coding RNA 202-1
AVIL	4.16541	7.05764e-19	6.90489e-17	up	chr12:57797372-57818704	-	5811	protein-coding	hsa:10677	advillin
OVCH1	4.15526	0.00699357	0.0228718	up	chr12:29426871-29499693	-	7990	protein-coding	hsa:341350	ovochymase 1
SLC6A12	4.15427	4.69835e-18	4.02918e-16	up	chr12:190077-214523	-	3884	protein-coding	hsa:6539	solute carrier family 6 (neurotransmitter transporter), member 12
LOC105372994	4.15114	0.00649722	0.0215598	up	chr22:30872270-30879827	-	3775	ncRNA		uncharacterized LOC105372994
BCAR4	4.14965	3.5445e-05	0.000246049	up	chr16:11819830-11828832	-	1314	ncRNA	hsa:400500	breast cancer anti-estrogen resistance 4 (non-protein coding)
LOC105372238	4.14366	0.0045365	0.0160897	up	chr19:1940114-1941074	-	768	ncRNA		uncharacterized LOC105372238
LOC105374181	4.13948	0.00566619	0.0192938	up	chr3:158866998-158873236	+	5599	ncRNA		uncharacterized LOC105374181
LOC105369312	4.13723	0.00701424	0.0229214	up	chr11:57392990-57404155	-	6795	ncRNA		uncharacterized LOC105369312
PAGE2B	4.12615	3.22418e-06	2.97558e-05	up	chrX:55027927-55078903	+	924	protein-coding	hsa:389860	P antigen family, member 2B
LOC105370124	4.12188	0.00311627	0.0117295	up	chr13:27046159-27056658	-	1772	ncRNA		uncharacterized LOC105370124
ANKDD1B	4.12167	3.8468e-05	0.000265091	up	chr5:75611289-75671846	+	2844	protein-coding	hsa:728780	ankyrin repeat and death domain containing 1B
LOC107985188	4.12131	0.000572184	0.00277103	up	chr18:9277615-9278783	+	1057	ncRNA
BTBD10P2	4.12066	0.00627482	0.0209721	up	chr6:149795207-149795749	+	543	pseudo		BTB (POZ) domain containing 10 pseudogene 2
RNU4-1	4.10321	0.00822887	0.0262565	up	chr12:120293094-120293237	-	144	snRNA	hsa:26835	RNA, U4 small nuclear 1
IGFBP3	4.10187	0.000744519	0.00344625	up	chr7:45912245-45921272	-	2631	protein-coding	hsa:3486	insulin-like growth factor binding protein 3
LOC105369301	4.09666	0.00148852	0.00623755	up	chr21:36429802-36498045	+	2973	ncRNA		uncharacterized LOC105369301
SLC10A5P1	4.09075	0.017288	0.0485793	up	chr8:81634355-81635442	-	1088	pseudo		SLC10A5 pseudogene 1
ADAM20P1	4.09059	4.39387e-06	3.91298e-05	up	chr14:70468876-70483756	-	3039	pseudo	hsa:317760	ADAM metallopeptidase domain 20 pseudogene 1
FOS	4.09028	4.80405e-109	3.33705e-105	up	chr14:75278778-75282234	+	2158	protein-coding	hsa:2353	FBJ murine osteosarcoma viral oncogene homolog
LOC105378779	4.08671	1.0527e-11	3.3906e-10	up	chr1:67398498-67399830	-	360	ncRNA		uncharacterized LOC105378779
LOC401191	4.08438	0.000848347	0.00384905	up	chr5:66191090-66209330	+	1313	ncRNA		FLJ46010 protein
LOC729557	4.08017	0.000665543	0.00313713	up	chr20:34245761-34246537	-	777	pseudo		density-regulated protein pseudogene
LOC105376486	4.07245	1.47152e-14	7.68545e-13	up	chr10:32887261-32896306	-	2442	ncRNA		uncharacterized LOC105376486
IL16	4.07172	3.34159e-09	6.27912e-08	up	chr15:81181844-81312763	+	8322	protein-coding	hsa:3603	interleukin 16
LOC107984329	4.07078	3.22575e-11	9.44121e-10	up	chr11:47136149-47144252	-	2525	ncRNA
AGBL2	4.06464	0.000821983	0.00374657	up	chr11:47659168-47715397	-	3924	protein-coding	hsa:79841	ATP/GTP binding protein-like 2
LOC101929372	4.06254	8.94095e-05	0.00055043	up	chr22:17580157-17589192	-	1838	protein-coding	hsa:101929372	uncharacterized LOC101929372
CRISPLD2	4.0597	3.79753e-07	4.46848e-06	up	chr16:84819981-84909510	+	4844	protein-coding	hsa:83716	cysteine-rich secretory protein LCCL domain containing 2
LOC100419645	4.05744	0.00848363	0.0269498	up	chr7:135128446-135129689	+	1244	pseudo		ring finger protein 14 pseudogene
NRBF2P3	4.05497	0.0135173	0.0397526	up	chr1:110847583-110849072	-	1490	pseudo		nuclear receptor binding factor 2 pseudogene 3
SELPLG	4.05368	8.18862e-06	6.81753e-05	up	chr12:108621895-108633894	-	2638	protein-coding	hsa:6404	selectin P ligand
FAM180B	4.0528	0.014786	0.0427597	up	chr11:47586678-47589194	+	1403	protein-coding	hsa:399888	family with sequence similarity 180, member B
LOC105371452	4.05257	0.0178966	0.0499328	up	chr1:155609609-155612634	-	360	ncRNA		uncharacterized LOC105371452
PARP12	4.04857	4.26331e-07	4.95777e-06	up	chr7:140023744-140063721	-	3796	protein-coding	hsa:64761	poly (ADP-ribose) polymerase family, member 12
CHADL	4.04793	4.17833e-07	4.87254e-06	up	chr22:41209101-41241773	-	4074	protein-coding	hsa:150356	chondroadherin-like
PYCARD-AS1	4.03518	1.17915e-11	3.75722e-10	up	chr16:31201885-31203452	+	1095	ncRNA	hsa:100652740	PYCARD antisense RNA 1
INHBA	4.0305	1.05956e-24	1.97145e-22	up	chr7:41685101-41710532	-	7969	protein-coding	hsa:3624	inhibin, beta A
LOC442244	4.03	0.000195757	0.00108668	up	chr6:110923569-110924108	+	540	pseudo		PDGFA associated protein 1 pseudogene
C1QTNF4	4.02508	0.00236049	0.00927069	up	chr11:47589664-47596336	-	2732	protein-coding	hsa:114900	C1q and tumor necrosis factor related protein 4
LOC105374748	4.02453	5.02994e-16	3.34885e-14	up	chr5:43018632-43034635	+	2310	ncRNA		uncharacterized LOC105374748
TNFSF13B	4.01549	0.0103566	0.0318413	up	chr13:108268240-108308484	+	2671	protein-coding	hsa:10673	tumor necrosis factor (ligand) superfamily, member 13b
ZNF439	4.0044	0.0133838	0.0394157	up	chr19:11866029-11869491	+	2550	protein-coding	hsa:90594	zinc finger protein 439
RPS15AP36	4.00285	0.0111659	0.0338895	up	chr19:58216147-58216615	+	469	pseudo		ribosomal protein S15a pseudogene 36
LOC107985968	4.00154	0.0151497	0.0435877	up	chr2:184380158-184384423	+	2405	ncRNA
RSPO2	3.99415	1.13172e-08	1.88823e-07	up	chr8:107899316-108083685	-	3165	protein-coding	hsa:340419	R-spondin 2
C20orf202	3.98815	0.00094577	0.0042131	up	chr20:1203454-1208274	+	1604	protein-coding	hsa:400831	chromosome 20 open reading frame 202
CYMP	3.98177	0.00892228	0.0280909	up	chr1:110480766-110491269	+	1241	pseudo	hsa:643160	chymosin pseudogene
LOC105374779	3.9799	0.00255419	0.0098861	up	chr2:65070701-65082540	-	820	lncRNA		uncharacterized LOC105374779
KRT18P55	3.97095	0.00120869	0.00519982	up	chr17:28275986-28307382	-	1950	pseudo	hsa:284085	keratin 18 pseudogene 55
TMEM236	3.96365	6.48869e-13	2.58543e-11	up	chr10:17752110-17800916	+	5454	protein-coding	hsa:653567	transmembrane protein 236
NWD1	3.96153	0.00614684	0.0206637	up	chr19:16719526-16817963	+	8488	protein-coding	hsa:284434	NACHT and WD repeat domain containing 1
LOC107984952	3.94921	9.49817e-05	0.000580277	up	chr1:44818067-44821994	+	3260	ncRNA
RPL39P8	3.94865	2.61779e-05	0.000189023	up	chr1:112890592-112890971	-	380	pseudo		ribosomal protein L39 pseudogene 8
HMCN2	3.94838	1.07579e-05	8.63574e-05	up	chr9:130265742-130434123	+	15684	protein-coding	hsa:256158	hemicentin 2
MYH15	3.94795	3.96199e-45	2.58012e-42	up	chr3:108380369-108549462	-	7074	protein-coding	hsa:22989	myosin, heavy chain 15
EGR3	3.94699	1.60095e-13	7.20564e-12	up	chr8:22687661-22693302	-	4334	protein-coding	hsa:1960	early growth response 3
IMPA1P1	3.94649	1.12439e-05	8.97405e-05	up	chr8:81604564-81626974	-	1856	pseudo
LOC107986117	3.94593	4.90393e-05	0.000326808	up	chr3:119402404-119418215	-	511	lncRNA
IDI2-AS1	3.93839	2.04575e-19	2.22233e-17	up	chr10:1022637-1044201	+	1305	ncRNA	hsa:55853	IDI2 antisense RNA 1
EIF1P6	3.92843	0.00979108	0.0303852	up	chr19:4347780-4349061	-	1282	pseudo		eukaryotic translation initiation factor 1 pseudogene 6
RFPL3S	3.92656	3.50977e-31	1.07559e-28	up	chr22:32359906-32371264	-	1295	ncRNA	hsa:10737	RFPL3 antisense
MYOM1	3.92203	0.0151907	0.0436873	up	chr18:3066807-3220108	-	5847	protein-coding	hsa:8736	myomesin 1
GPR3	3.91323	1.55044e-10	3.97413e-09	up	chr1:27392644-27395814	+	2115	protein-coding	hsa:2827	G protein-coupled receptor 3
NEB	3.91216	9.84523e-37	3.87103e-34	up	chr2:151485334-151734487	-	26307	protein-coding	hsa:4703	nebulin
FOXQ1	3.9112	0.000922344	0.00412639	up	chr6:1312440-1314758	+	2319	protein-coding	hsa:94234	forkhead box Q1
CCDC81	3.90344	2.6774e-07	3.26092e-06	up	chr11:86374736-86423109	+	2781	protein-coding	hsa:60494	coiled-coil domain containing 81
RPL17P38	3.90153	0.0155221	0.0444565	up	chr12:107719564-107720163	+	600	pseudo		ribosomal protein L17 pseudogene 38
ALLC	3.8966	6.54509e-16	4.28909e-14	up	chr2:3645368-3702671	+	3830	protein-coding	hsa:55821	allantoicase
LOC105370789	3.89554	1.06945e-07	1.4332e-06	up	chr15:40962503-40965375	+	1935	ncRNA		uncharacterized LOC105370789
PKHD1	3.89028	0.000221259	0.00121337	up	chr6:51613291-52087625	-	18635	protein-coding	hsa:5314	polycystic kidney and hepatic disease 1 (autosomal recessive)
PEAR1	3.88506	0.000598587	0.0028722	up	chr1:156893697-156916434	+	6119	protein-coding	hsa:375033	platelet endothelial aggregation receptor 1
LOC105376463	3.88214	2.09773e-07	2.61138e-06	up	chr10:27542835-27584001	+	2817	ncRNA		uncharacterized LOC105376463
LOC105372439	3.88177	2.10138e-11	6.3742e-10	up	chr19:50788407-50793298	-	568	ncRNA		uncharacterized LOC105372439
FAM182A	3.88168	0.00209494	0.00838741	up	chr20:26054614-26086917	+	5111	ncRNA	hsa:284800	family with sequence similarity 182, member A
LOC105369942	3.86413	0.00425992	0.0152793	up	chr12:102279574-102463654	+	4307	lncRNA		uncharacterized LOC105369942
GCM1	3.857	9.34263e-20	1.06389e-17	up	chr6:53125644-53262803	-	5464	protein-coding	hsa:8521	glial cells missing homolog 1 (Drosophila)
TNRC18P1	3.85681	0.0101438	0.0312796	up	chr4:140641191-140643080	-	1890	pseudo	hsa:644962	TNRC18P1
RN7SKP268	3.85153	0.017083	0.0481332	up	chr6:151319663-151319886	+	224	pseudo		RNA, 7SK small nuclear pseudogene 268
DUSP4	3.84541	4.15721e-22	6.14412e-20	up	chr8:29333062-29350750	-	8179	protein-coding	hsa:1846	dual specificity phosphatase 4
RNF183	3.84264	0.0150645	0.0433835	up	chr9:113297093-113303274	-	5354	protein-coding	hsa:138065	ring finger protein 183
ZNF56	3.82464	0.00457039	0.0161839	up	chr19:19833472-19837620	+	2117	protein-coding		zinc finger protein 56
LOC107986476	3.82174	3.06577e-11	9.02368e-10	up	chr5:171841115-171851903	-	6862	ncRNA
ACTA1	3.79642	9.01119e-25	1.73874e-22	up	chr1:229431245-229434096	-	1493	protein-coding	hsa:58	actin, alpha 1, skeletal muscle
DUSP8	3.79607	1.54447e-15	9.69433e-14	up	NT_187584.1:36288-54157	-	4473	protein-coding	hsa:1850	dual specificity phosphatase 8
LOC105372549	3.78894	1.02459e-06	1.07672e-05	up	chr20:17912579-17925248	-	1182	ncRNA		uncharacterized LOC105372549
LOC107984895	3.78815	3.24142e-05	0.000227372	up	chr16:3004812-3007388	+	1237	ncRNA
RNU6-998P	3.78323	0.0125257	0.0373316	up	chr4:57002692-57002792	+	101	pseudo		RNA, U6 small nuclear 998, pseudogene
PDCL3P6	3.77537	0.0146468	0.0424455	up	chr1:52179815-52180694	+	880	pseudo		phosducin-like 3 pseudogene 6
HVCN1	3.77064	5.85184e-05	0.000381321	up	chr12:110648686-110704945	-	2059	protein-coding	hsa:84329	hydrogen voltage-gated channel 1
LOC392489	3.76977	0.00354697	0.0130847	up	chrX:71352418-71352964	+	547	pseudo		ras homolog family member G pseudogene
ARHGEF33	3.76659	0.000351246	0.00181227	up	chr2:38919363-38975449	+	4304	protein-coding	hsa:100271715	Rho guanine nucleotide exchange factor (GEF) 33
LOC101927354	3.76619	0.00540961	0.0185902	up	chr7:7255154-7278069	+	761	ncRNA	hsa:101927354	uncharacterized LOC101927354
FERMT3	3.76288	1.06029e-28	2.59945e-26	up	chr11:64206665-64223891	+	2559	protein-coding	hsa:83706	fermitin family member 3
CCR6	3.75524	3.57854e-07	4.23604e-06	up	chr6:167111807-167139141	+	3479	protein-coding	hsa:1235	chemokine (C-C motif) receptor 6
ZNF418	3.74997	5.94067e-06	5.1347e-05	up	chr19:57921882-57935404	-	4681	protein-coding	hsa:147686	zinc finger protein 418
LOC101927538	3.74809	0.000183551	0.00102603	up	chr6:109334192-109352879	-	3420	ncRNA	hsa:101927538	uncharacterized LOC101927538
TPTE2P3	3.74486	5.40179e-07	6.10124e-06	up	chr13:52488993-52587090	+	2613	pseudo	hsa:220115	transmembrane phosphoinositide 3-phosphatase and tensin homolog 2 pseudogene 3
NAP1L5	3.7426	0.000409308	0.00207683	up	chr4:88695913-88698235	-	2323	protein-coding	hsa:266812	nucleosome assembly protein 1-like 5
SLC9C2	3.74059	5.92245e-07	6.62825e-06	up	chr1:173500465-173603094	-	4461	protein-coding	hsa:284525	solute carrier family 9, member C2 (putative)
TAC3	3.71812	0.0001886	0.00105086	up	chr12:57009997-57016560	-	1113	protein-coding	hsa:6866	tachykinin 3
PTPN22	3.71629	1.12913e-05	9.0084e-05	up	chr1:113813811-113871761	-	3811	protein-coding	hsa:26191	protein tyrosine phosphatase, non-receptor type 22 (lymphoid)
LOC105372026	3.71435	9.13697e-05	0.000560841	up	chr18:24499892-24508270	+	5014	ncRNA		uncharacterized LOC105372026
LOC101928766	3.69847	3.90926e-06	3.52663e-05	up	chr17:79915252-79926725	-	5271	lncRNA	hsa:101928766	uncharacterized LOC101928766
ALDH8A1	3.6941	1.07789e-26	2.31568e-24	up	chr6:134917390-134950122	-	2558	protein-coding	hsa:64577	aldehyde dehydrogenase 8 family, member A1
DYSF	3.6878	1.12681e-11	3.607e-10	up	chr2:71453155-71686763	+	7514	protein-coding	hsa:8291	dysferlin
COL20A1	3.68634	3.60009e-11	1.03909e-09	up	chr20:63293169-63334847	+	8142	protein-coding	hsa:57642	collagen, type XX, alpha 1
LOC107984825	3.68508	0.00179719	0.00735642	up	chr16:24826730-24832735	+	1148	ncRNA
RN7SL239P	3.67873	0.0150426	0.0433332	up	chr11:74845910-74846209	+	300	pseudo		RNA, 7SL, cytoplasmic 239, pseudogene
RASD2	3.67603	3.55061e-11	1.02765e-09	up	chr22:35540492-35554003	+	5586	protein-coding	hsa:23551	RASD family, member 2
TEX29	3.67296	5.6222e-05	0.000367853	up	chr13:111305838-111344248	+	2042	protein-coding	hsa:121793	testis expressed 29
LSMEM1	3.67171	5.8337e-73	8.68346e-70	up	chr7:112480219-112491062	+	4040	protein-coding	hsa:286006	leucine-rich single-pass membrane protein 1
B3GNT7	3.66454	9.68455e-06	7.88037e-05	up	chr2:231395624-231401164	+	3625	protein-coding	hsa:93010	UDP-GlcNAc:betaGal beta-1,3-N-acetylglucosaminyltransferase 7
NR5A1	3.64724	0.000112235	0.000667674	up	chr9:124481234-124507420	-	3125	protein-coding	hsa:2516	nuclear receptor subfamily 5, group A, member 1
CEACAM16	3.64492	0.00813103	0.0260001	up	chr19:44699151-44710714	+	2337	protein-coding	hsa:388551	carcinoembryonic antigen-related cell adhesion molecule 16
LHX3	3.6402	0.000462382	0.00231124	up	chr9:136196250-136205129	-	2700	protein-coding	hsa:8022	LIM homeobox 3
LOC107986603	3.63455	5.4211e-06	4.72284e-05	up	chr6:52540741-52546960	+	3143	ncRNA
SMCO2	3.63039	0.000215626	0.00118404	up	chr12:27446482-27506911	+	6176	protein-coding	hsa:341346	single-pass membrane protein with coiled-coil domains 2
LOC105373690	3.62858	1.37897e-14	7.25667e-13	up	chr2:152634928-152646102	-	725	ncRNA		uncharacterized LOC105373690
BTN1A1	3.61211	9.79287e-05	0.000595959	up	chr6:26499290-26510425	+	3958	protein-coding	hsa:696	butyrophilin, subfamily 1, member A1
LOC105378342	3.60809	0.000649147	0.00306817	up	chr10:69042009-69048980	+	1186	ncRNA		uncharacterized LOC105378342
HGD	3.60788	0.000919907	0.00411814	up	chr3:120628168-120682571	-	2010	protein-coding	hsa:3081	homogentisate 1,2-dioxygenase
LOC105371064	3.60605	0.000514783	0.00253128	up	chr16:4895352-4926666	+	5894	ncRNA		uncharacterized LOC105371064
RHEBL1	3.60511	1.52541e-14	7.92719e-13	up	chr12:49064676-49070682	-	1577	protein-coding	hsa:121268	Ras homolog enriched in brain like 1
RPL5P30	3.605	0.000599169	0.00287433	up	chr11:118560617-118561638	+	1022	pseudo		ribosomal protein L5 pseudogene 30
DHH	3.59683	9.45986e-05	0.000578275	up	chr12:49086656-49094819	-	4701	protein-coding	hsa:50846	desert hedgehog
CABP4	3.59281	9.38595e-08	1.27423e-06	up	chr11:67452406-67461774	+	4088	protein-coding	hsa:57010	calcium binding protein 4
VGF	3.59271	0.000122965	0.000725038	up	chr7:101162509-101169956	-	2737	protein-coding	hsa:7425	VGF nerve growth factor inducible
RPL23AP45	3.59253	5.20069e-09	9.4241e-08	up	chr5:181471961-181474520	+	2560	pseudo		ribosomal protein L23a pseudogene 45
LOC105377744	3.59029	0.000257903	0.00138588	up	chr5:175821697-175827534	-	4258	ncRNA		uncharacterized LOC105377744
REM2	3.58973	0.000410816	0.00208347	up	chr14:22883165-22887680	+	3067	protein-coding	hsa:161253	RAS (RAD and GEM)-like GTP binding 2
ZNF192P2	3.58925	1.06895e-05	8.59408e-05	up	chr6:28187938-28189411	+	1474	pseudo		zinc finger protein 192 pseudogene 2
PLCD4	3.58754	3.97843e-07	4.66553e-06	up	chr2:218606873-218637186	+	4200	protein-coding	hsa:84812	phospholipase C, delta 4
DCAF4L1	3.5786	4.39002e-31	1.32585e-28	up	chr4:41981696-41986467	+	4772	protein-coding	hsa:285429	DDB1 and CUL4 associated factor 4-like 1
GAPDHP35	3.56276	1.54826e-05	0.000118968	up	chr16:28239483-28240727	-	1245	pseudo		glyceraldehyde 3 phosphate dehydrogenase pseudogene 35
ALMS1P1	3.56206	0.000454669	0.00228035	up	chr2:73644919-73685572	+	1597	pseudo
GOLGA6B	3.56135	2.72547e-19	2.86849e-17	up	chr15:72638291-72669604	+	6273	protein-coding	hsa:55889	golgin A6 family, member B
LINC01031	3.55641	0.000710645	0.00331226	up	chr1:193304745-193365953	+	779	ncRNA	hsa:101929184	long intergenic non-protein coding RNA 1031
CHRM4	3.55527	0.00249942	0.009712	up	chr11:46384792-46386608	-	1817	protein-coding	hsa:1132	cholinergic receptor, muscarinic 4
LOC646665	3.55279	1.00527e-24	1.88728e-22	up	chr15:72605178-72612324	+	7147	pseudo		golgin A6 family, member A pseudogene
KIAA1324	3.53583	7.62165e-12	2.52313e-10	up	chr1:109113963-109206781	+	7032	protein-coding	hsa:57535	KIAA1324
FOXE3	3.52091	0.0175235	0.0491104	up	chr1:47416072-47418052	+	1981	protein-coding	hsa:2301	forkhead box E3
DNAH10	3.50418	2.51094e-09	4.88566e-08	up	NT_187590.1:177-109264	+	9832	protein-coding	hsa:196385	dynein, axonemal, heavy chain 10
WDR86	3.50381	0.0159237	0.045382	up	chr7:151377974-151410705	-	4152	protein-coding	hsa:349136	WD repeat domain 86
GPR83	3.50216	7.92775e-08	1.09336e-06	up	chr11:94377311-94401479	-	4282	protein-coding	hsa:10888	G protein-coupled receptor 83
PLXNA4	3.4977	0.000109388	0.000652786	up	chr7:132123332-132648688	-	13544	protein-coding	hsa:91584	plexin A4
EEF1A1P31	3.48914	0.000303696	0.00159729	up	chrX:154908824-154919212	-	10389	pseudo		eukaryotic translation elongation factor 1 alpha 1 pseudogene 31
PKMP3	3.48697	0.000617028	0.00294172	up	chr6:85659871-85660653	-	783	pseudo		pyruvate kinase, muscle pseudogene 3
LOC105369194	3.48057	0.00328381	0.0122791	up	chr3:123692816-123717287	+	5441	ncRNA		uncharacterized LOC105369194
LOC105375260	3.47934	3.21744e-07	3.85113e-06	up	chr7:44821994-44825929	+	1804	ncRNA		uncharacterized LOC105375260
LOC105371517	3.47449	0.000262207	0.00140611	up	chr17:7951346-7961872	+	1286	ncRNA		uncharacterized LOC105371517
LOC107986694	3.47191	0.000854492	0.00387356	up	chr7:5923881-5925671	-	399	ncRNA
SPOCK1	3.46959	3.1364e-08	4.71229e-07	up	chr5:136975298-137499329	-	4827	protein-coding	hsa:6695	sparc/osteonectin, cwcv and kazal-like domains proteoglycan (testican) 1
LOC107985719	3.46054	0.00327795	0.0122594	up	chrX:119501478-119512804	-	2357	ncRNA
MYBPHL	3.45664	0.0033803	0.0125745	up	chr1:109292365-109309394	-	4142	protein-coding	hsa:343263	myosin binding protein H-like
LOC107984139	3.45084	0.00122364	0.00525868	up	chr19:12207629-12234791	+	1320	protein-coding
LOC101060024	3.44851	0.00467189	0.016465	up	chr5:134081411-134082833	-	1423	protein-coding	hsa:101060024	uncharacterized LOC101060024
ZFP2	3.44667	1.35087e-06	1.38198e-05	up	chr5:178895894-178933212	+	2429	protein-coding	hsa:80108	ZFP2 zinc finger protein
LOC107985306	3.44586	0.0006716	0.00316354	up	chr19:44684913-44687310	+	1214	ncRNA
LOC100128288	3.43578	4.81846e-19	4.8275e-17	up	chr17:8358413-8360541	-	2129	ncRNA	hsa:100128288	uncharacterized LOC100128288
SMG7-AS1	3.43257	0.00489997	0.0171183	up	chr1:183460874-183471982	-	2456	ncRNA	hsa:284649	SMG7 antisense RNA 1
LOC105376850	3.4324	0.00631059	0.0210714	up	chr1:22160963-22172505	+	2985	ncRNA		uncharacterized LOC105376850
SGK2	3.41203	3.44638e-11	1.00166e-09	up	chr20:43558995-43585633	+	2120	protein-coding	hsa:10110	serum/glucocorticoid regulated kinase 2
PERM1	3.39706	6.09987e-05	0.000395136	up	chr1:975198-982117	-	3909	protein-coding	hsa:84808	PPARGC1 and ESRR induced regulator, muscle 1
LINC00628	3.39397	0.00623978	0.0208751	up	chr1:204368430-204369719	-	1290	ncRNA	hsa:127841	long intergenic non-protein coding RNA 628
RNVU1-14	3.38782	1.90253e-06	1.86574e-05	up	chr1:145281116-145281279	+	164	snRNA	hsa:101954266	RNA, variant U1 small nuclear 14
LOC105378913	3.38424	4.14316e-10	9.60393e-09	up	chr1:114538607-114548193	-	1201	ncRNA		uncharacterized LOC105378913
SLC5A11	3.38283	1.72585e-08	2.75805e-07	up	chr16:24832784-24911711	+	3409	protein-coding	hsa:115584	solute carrier family 5 (sodium/inositol cotransporter), member 11
APOE	3.37244	1.43901e-29	3.84456e-27	up	chr19:44905749-44909395	+	1297	protein-coding	hsa:348	apolipoprotein E
DNAH12	3.36933	1.84855e-10	4.6412e-09	up	chr3:57293699-57545203	-	12826	protein-coding	hsa:201625	dynein, axonemal, heavy chain 12
DNAH17	3.36764	5.61773e-30	1.582e-27	up	chr17:78423697-78577430	-	13768	protein-coding	hsa:8632	dynein, axonemal, heavy chain 17
SBSN	3.36494	1.06707e-07	1.43186e-06	up	chr19:35523367-35528371	-	1986	protein-coding	hsa:374897	suprabasin
POPDC2	3.3649	0.000160975	0.000918806	up	chr3:119642052-119660590	-	1823	protein-coding	hsa:64091	popeye domain containing 2
LOC105378721	3.36277	0.000162083	0.000924118	up	chr1:51793954-51798389	+	556	ncRNA		uncharacterized LOC105378721
GDAP1L1	3.3615	0.000292418	0.0015478	up	chr20:44247099-44280917	+	2855	protein-coding	hsa:78997	ganglioside induced differentiation associated protein 1-like 1
PTPN6	3.3478	1.40855e-06	1.43675e-05	up	chr12:6946576-6961316	+	2389	protein-coding	hsa:5777	protein tyrosine phosphatase, non-receptor type 6
OR2B6	3.34395	0.00016693	0.000947348	up	chr6:27957241-27958182	+	942	protein-coding	hsa:26212	olfactory receptor, family 2, subfamily B, member 6
SEC14L5	3.33982	0.0138256	0.0404765	up	chr16:4958317-5019155	+	6456	protein-coding	hsa:9717	SEC14-like 5 (S. cerevisiae)
ACRBP	3.33156	0.000105639	0.0006335	up	chr12:6638076-6647414	-	1886	protein-coding	hsa:84519	acrosin binding protein
MARK2P2	3.32926	4.02803e-06	3.61655e-05	up	chr3:10012384-10013133	+	750	pseudo		MAP/microtubule affinity-regulating kinase 2 pseudogene 2
CCDC30	3.3188	5.76143e-10	1.28135e-08	up	chr1:42521240-42654664	+	3561	protein-coding	hsa:728621	coiled-coil domain containing 30
ATF3	3.31629	8.0538e-206	1.67833e-201	up	chr1:212565334-212620777	+	2972	protein-coding	hsa:467	activating transcription factor 3
LOC105371505	3.31393	5.49108e-05	0.000360823	up	chr17:5360961-5362749	-	1189	ncRNA		uncharacterized LOC105371505
LOC107984701	3.31158	0.00124607	0.00534185	up	chr14:49521098-49543120	-	561	ncRNA
IMPG2	3.30989	0.000161716	0.000922527	up	chr3:101222546-101320575	-	8352	protein-coding	hsa:50939	interphotoreceptor matrix proteoglycan 2
LOC105378008	3.30395	0.00262038	0.0101029	up	chr6:132876600-132958185	+	1222	ncRNA		uncharacterized LOC105378008
LOC100129540	3.30097	0.00976955	0.0303364	up	chr15:78978889-78987713	+	3687	ncRNA		uncharacterized LOC100129540
LOC107985416	3.29965	3.4675e-05	0.000241508	up	chr20:31572919-31577965	+	921	protein-coding
LOC105377725	3.29815	5.68419e-10	1.26823e-08	up	chr5:171793831-171835431	-	4626	ncRNA		uncharacterized LOC105377725
ANKRD1	3.29321	2.26028e-18	2.08415e-16	up	chr10:90912100-90921275	-	1974	protein-coding	hsa:27063	ankyrin repeat domain 1 (cardiac muscle)
SCUBE2	3.28472	5.68705e-13	2.29231e-11	up	chr11:9019500-9091603	-	5355	protein-coding	hsa:57758	signal peptide, CUB domain, EGF-like 2
LOC107983990	3.28134	6.23297e-05	0.000402506	up	chr16:31789597-31794641	+	1545	protein-coding
LOC339539	3.2802	0.00637784	0.0212415	up	chr1:42857622-42888792	+	2365	ncRNA	hsa:339539	uncharacterized LOC339539
SLC22A14	3.26448	0.000396729	0.00202286	up	chr3:38281662-38318575	+	2991	protein-coding	hsa:9389	solute carrier family 22, member 14
LOC105371275	3.25694	3.09064e-07	3.71429e-06	up	chr16:54853506-54893781	-	824	ncRNA		uncharacterized LOC105371275
HIST1H2BO	3.25656	1.52576e-11	4.76692e-10	up	chr6:27893425-27893891	+	467	protein-coding	hsa:8348	histone cluster 1, H2bo
GEM	3.2529	1.06453e-56	1.10919e-53	up	chr8:94249249-94262345	-	2395	protein-coding	hsa:2669	GTP binding protein overexpressed in skeletal muscle
PARD6G-AS1	3.25141	0.00128869	0.00549743	up	chr18:80147924-80178432	+	3334	ncRNA	hsa:100130522	PARD6G antisense RNA 1
ESAM	3.24055	3.7472e-07	4.41674e-06	up	chr11:124753123-124762327	-	1869	protein-coding	hsa:90952	endothelial cell adhesion molecule
GOLGA6C	3.24047	3.44497e-06	3.15559e-05	up	chr15:75258404-75273455	+	5379	protein-coding	hsa:653641	golgin A6 family, member C
LOC101927509	3.23836	0.000309012	0.00162204	up	chr2:241267602-241277002	+	4948	protein-coding	hsa:101927509	formin-like protein 18-like
LRRC43	3.2373	0.00203463	0.00818553	up	chr12:122167719-122203471	+	2033	protein-coding	hsa:254050	leucine rich repeat containing 43
HPX	3.2288	6.34007e-06	5.4393e-05	up	chr11:6431038-6441024	-	1623	protein-coding	hsa:3263	hemopexin
MSH4	3.2283	2.94063e-18	2.63003e-16	up	chr1:75796871-75913238	+	3277	protein-coding	hsa:4438	mutS homolog 4
KIAA1683	3.22333	4.39066e-12	1.53261e-10	up	chr19:18257096-18274509	-	4404	protein-coding	hsa:80726	KIAA1683
LOC107984745	3.22069	0.000781146	0.00358883	up	chr15:55513014-55530953	-	3377	protein-coding
LOC107985320	3.2111	2.12706e-08	3.32526e-07	up	chr19:5672808-5678328	+	2555	protein-coding
CCDC73	3.21053	0.00142128	0.0059895	up	chr11:32602080-32794658	-	4032	protein-coding	hsa:493860	coiled-coil domain containing 73
ZNF34	3.20381	9.35002e-47	6.95876e-44	up	chr8:144772224-144787371	-	3269	protein-coding	hsa:80778	zinc finger protein 34
FER1L6	3.19669	6.82497e-06	5.81224e-05	up	chr8:123851987-124120061	+	6152	protein-coding	hsa:654463	fer-1-like family member 6
SLC6A4	3.19276	0.000261981	0.00140552	up	chr17:30194319-30235968	-	6606	protein-coding	hsa:6532	solute carrier family 6 (neurotransmitter transporter), member 4
EPGN	3.18362	0.00201008	0.00811154	up	chr4:74307571-74317298	+	4048	protein-coding	hsa:255324	epithelial mitogen
TCAP	3.17785	7.76572e-06	6.51227e-05	up	chr17:39665346-39666554	+	963	protein-coding	hsa:8557	titin-cap
CPNE5	3.17493	7.6335e-06	6.41429e-05	up	chr6:36740773-36839444	-	3395	protein-coding	hsa:57699	copine V
ANKRD45	3.17126	1.05052e-05	8.4753e-05	up	chr1:173608336-173705430	-	3387	protein-coding	hsa:339416	ankyrin repeat domain 45
LOC107987391	3.16976	3.25096e-11	9.50166e-10	up	NT_187388.1:8772-14948	+	6177	pseudo
TFP1	3.16955	0.00133035	0.00564628	up	chr3:133691722-133709674	+	17953	pseudo		transferrin pseudogene 1
LOC107986063	3.16676	1.56315e-05	0.000120068	up	chr3:14149562-14151055	+	1255	ncRNA
ANKRD35	3.16594	4.66758e-05	0.000313363	up	chr1:145866560-145885866	-	3363	protein-coding	hsa:148741	ankyrin repeat domain 35
C10orf111	3.15954	6.38435e-05	0.000410628	up	chr10:15095385-15097319	-	1714	protein-coding	hsa:221060	chromosome 10 open reading frame 111
LOC101929439	3.15676	0.000136489	0.000794497	up	chr15:76174891-76181486	-	2354	ncRNA	hsa:101929439	uncharacterized LOC101929439
IL34	3.15153	0.00500989	0.0174467	up	chr16:70579895-70660682	+	1863	protein-coding	hsa:146433	interleukin 34
SYT11	3.14953	0.00425365	0.0152673	up	chr1:155859454-155885199	+	5304	protein-coding	hsa:23208	synaptotagmin XI
DNAJB13	3.14726	0.00133585	0.00566382	up	chr11:73950319-73970287	+	2221	protein-coding	hsa:374407	DnaJ (Hsp40) homolog, subfamily B, member 13
LOC100996247	3.13964	0.000494908	0.00244567	up	chr16:18874896-18875922	-	1027	pseudo		putative uncharacterized protein encoded by LINC00269-like
PDZK1	3.12781	0.000126437	0.000741996	up	chr1:145670852-145707507	-	2301	protein-coding	hsa:5174	PDZ domain containing 1
LINC00696	3.12514	1.04128e-07	1.39996e-06	up	chr3:52062094-52065112	-	3019	ncRNA	hsa:100128378	long intergenic non-protein coding RNA 696
KRT18P4	3.12349	4.91429e-07	5.61144e-06	up	chr20:49956740-49958087	+	1348	pseudo		keratin 18 pseudogene 4
ARL9	3.1208	3.00505e-09	5.7033e-08	up	chr4:56505209-56525174	+	2300	protein-coding	hsa:132946	ADP-ribosylation factor-like 9
LOC100132874	3.11751	5.86628e-08	8.35024e-07	up	chr9:61982796-61986933	+	4138	protein-coding	hsa:100132874	uncharacterized LOC100132874
ECT2L	3.11256	0.012936	0.0383406	up	chr6:138796107-138904070	+	4483	protein-coding	hsa:345930	epithelial cell transforming 2 like
ACRC	3.11055	4.15496e-38	1.88229e-35	up	chrX:71578024-71613583	+	3178	protein-coding	hsa:93953	acidic repeat containing
LOC105373737	3.10105	8.10868e-07	8.76436e-06	up	chr2:171267181-171301140	-	1736	ncRNA		uncharacterized LOC105373737
LOC107986426	3.10001	0.0174296	0.0489112	up	chr5:79474285-79491980	-	1027	ncRNA
NHLH1	3.09622	1.23981e-13	5.65348e-12	up	chr1:160367071-160372848	+	2559	protein-coding	hsa:4807	nescient helix loop helix 1
NSRP1P1	3.0959	0.000527756	0.00258835	up	chr1:77847080-77848999	+	1920	pseudo		nuclear speckle splicing regulatory protein 1 pseudogene 1
C2orf66	3.09043	9.70818e-10	2.05807e-08	up	chr2:196804415-196810276	-	2256	protein-coding	hsa:401027	chromosome 2 open reading frame 66
EGR1	3.08412	3.94417e-96	1.36988e-92	up	chr5:138465492-138469315	+	3136	protein-coding	hsa:1958	early growth response 1
LOC101927262	3.07557	2.77166e-14	1.40191e-12	up	chr2:286110-301451	+	3198	protein-coding	hsa:101927262	uncharacterized LOC101927262
PSMD5	3.07395	0.000989928	0.00437706	up	chr9:120798318-120843021	-	5029	protein-coding	hsa:5711	proteasome (prosome, macropain) 26S subunit, non-ATPase, 5
GALNT8	3.07352	5.86033e-09	1.05098e-07	up	chr12:4720586-4772726	+	2135	protein-coding	hsa:26290	polypeptide N-acetylgalactosaminyltransferase 8
SLC38A8	3.07331	0.0085769	0.0272253	up	chr16:84009667-84043372	-	1890	protein-coding	hsa:146167	solute carrier family 38, member 8
CASS4	3.04483	1.30658e-09	2.69582e-08	up	chr20:56411550-56460240	+	4479	protein-coding	hsa:57091	Cas scaffolding protein family member 4
SPI1	3.04455	1.5878e-05	0.000121737	up	chr11:47354858-47395640	-	2852	protein-coding	hsa:6688	Spi-1 proto-oncogene
EGR2	3.03842	9.06532e-06	7.43456e-05	up	chr10:62811996-62819167	-	2993	protein-coding	hsa:1959	early growth response 2
FOSB	3.0364	2.52728e-48	1.95059e-45	up	chr19:45467995-45475179	+	3776	protein-coding	hsa:2354	FBJ murine osteosarcoma viral oncogene homolog B
LOC107985939	3.03318	5.05666e-72	6.58598e-69	up	chr2:117834869-117841658	+	5892	protein-coding
CYP27A1	3.03201	7.21812e-12	2.4183e-10	up	chr2:218781006-218815293	+	2845	protein-coding	hsa:1593	cytochrome P450, family 27, subfamily A, polypeptide 1
IRF4	3.03024	0.00051902	0.00255091	up	chr6:391739-411443	+	5458	protein-coding	hsa:3662	interferon regulatory factor 4
LOC107986075	3.01872	2.8789e-05	0.000204825	up	chr3:39419205-39424072	+	1781	ncRNA
LOC100287430	3.01838	1.00403e-06	1.05725e-05	up	chr6:116258445-116259187	-	743	pseudo		ribosomal protein S5 pseudogene
ALB	3.01703	0.000324755	0.00169316	up	chr4:73404255-73421412	+	2247	protein-coding	hsa:213	albumin
LOC101927755	3.01686	2.41811e-06	2.30623e-05	up	chr17:59965096-59996972	+	1603	lncRNA	hsa:101927755	uncharacterized LOC101927755
MR1P1	3.0153	8.79093e-06	7.23516e-05	up	chr1:180964516-180969362	+	4847	pseudo		major histocompatibility complex, class I-related pseudogene
MARK2P1	3.01347	5.33506e-05	0.000351905	up	chr3:9854905-9855532	+	628	pseudo		MAP/microtubule affinity-regulating kinase 2 pseudogene 1
GAL3ST1	3.00045	1.68973e-07	2.15894e-06	up	chr22:30554635-30574588	-	3372	protein-coding	hsa:9514	galactose-3-O-sulfotransferase 1
LOC105372511	2.99623	0.00261547	0.0100877	up	chr20:4777719-4779351	-	1500	ncRNA		uncharacterized LOC105372511
HBEGF	2.99433	7.91249e-34	2.61728e-31	up	chr5:140332843-140346603	-	2358	protein-coding	hsa:1839	heparin-binding EGF-like growth factor
LRP2BP	2.98714	1.70157e-05	0.000129412	up	chr4:185363878-185397160	-	6371	protein-coding	hsa:55805	LRP2 binding protein
SLC6A13	2.98554	4.54328e-14	2.22771e-12	up	chr12:220621-262930	-	2361	protein-coding	hsa:6540	solute carrier family 6 (neurotransmitter transporter), member 13
C9orf24	2.98494	0.00697152	0.0228104	up	chr9:34379019-34400833	-	4157	protein-coding	hsa:84688	chromosome 9 open reading frame 24
VWA3A	2.98294	2.98592e-06	2.78032e-05	up	chr16:22091930-22156966	+	4959	protein-coding	hsa:146177	von Willebrand factor A domain containing 3A
INSM2	2.97471	0.00109247	0.00477073	up	chr14:35534042-35537054	+	3013	protein-coding	hsa:84684	insulinoma-associated 2
CHRNE	2.97446	0.00078491	0.00360201	up	chr17:4897769-4905019	-	2460	protein-coding	hsa:1145	cholinergic receptor, nicotinic, epsilon (muscle)
CD200R1	2.97374	1.21566e-05	9.60682e-05	up	chr3:112922685-112975090	-	2272	protein-coding	hsa:131450	CD200 receptor 1
LINC01588	2.97106	4.04553e-07	4.73623e-06	up	chr14:49981669-50007520	-	4835	ncRNA	hsa:283551	chromosome 14 open reading frame 182
KLKB1	2.96814	0.00060925	0.00291453	up	chr4:186215714-186258477	+	3050	protein-coding	hsa:3818	kallikrein B, plasma (Fletcher factor) 1
ST8SIA5	2.9667	4.28118e-05	0.000290903	up	chr18:46679118-46757169	-	2824	protein-coding	hsa:29906	ST8 alpha-N-acetyl-neuraminide alpha-2,8-sialyltransferase 5
ZC3H12D	2.96222	0.000401549	0.00204301	up	chr6:149447630-149485012	-	4907	protein-coding	hsa:340152	zinc finger CCCH-type containing 12D
FOSL1	2.95968	0.00616533	0.0207024	up	chr11:65892136-65900526	-	1753	protein-coding	hsa:8061	FOS-like antigen 1
SNORD103A	2.95171	0.00611893	0.0205924	up	chr1:30935689-30935776	-	88	snoRNA	hsa:692234	small nucleolar RNA, C/D box 103A
HMGB1P20	2.94255	0.00635511	0.0211793	up	chr6:53234991-53236326	-	1166	pseudo		high mobility group box 1 pseudogene 20
LOC105373428	2.94075	4.00867e-13	1.66077e-11	up	chr2:10767040-10772520	-	1893	ncRNA		uncharacterized LOC105373428
LOC101409256	2.93903	1.20571e-06	1.24942e-05	up	chr7:90396292-90398236	+	1945	pseudo	hsa:101409256	cell division cycle 42 pseudogene
CBX1P3	2.92102	0.0040816	0.0147488	up	chr1:203954398-203958029	+	2155	pseudo		chromobox homolog 1 pseudogene 3
LOC105370148	2.91848	0.00484084	0.0169529	up	chr13:31162625-31171800	+	2082	ncRNA		uncharacterized LOC105370148
SLC22A1	2.91422	4.08767e-07	4.78287e-06	up	chr6:160121789-160159201	+	2331	protein-coding	hsa:6580	solute carrier family 22 (organic cation transporter), member 1
HGFAC	2.90401	0.0126462	0.0376208	up	chr4:3441933-3449495	+	2134	protein-coding	hsa:3083	HGF activator
SLC25A18	2.90355	0.00115779	0.00501498	up	chr22:17562470-17590890	+	3964	protein-coding	hsa:83733	solute carrier family 25 (glutamate carrier), member 18
LOC101929060	2.89519	0.000816691	0.00372489	up	chr19:300658-304361	-	3704	protein-coding	hsa:101929060	uncharacterized LOC101929060
PHKG1	2.89438	1.60756e-11	5.01496e-10	up	chr7:56079927-56093450	-	2841	protein-coding	hsa:5260	phosphorylase kinase, gamma 1 (muscle)
IL17RE	2.88967	3.93412e-09	7.28739e-08	up	chr3:9902086-9916402	+	2834	protein-coding	hsa:132014	interleukin 17 receptor E
AOC4P	2.88894	0.000400049	0.0020378	up	chr17:42867145-42869217	+	2073	pseudo	hsa:90586	amine oxidase, copper containing 4, pseudogene
RPL23AP81	2.88462	0.00119366	0.00514469	up	chr20:41196686-41197157	+	472	pseudo		ribosomal protein L23a pseudogene 81
LOC105376113	2.88069	0.000386873	0.00197648	up	chr9:83568511-83586313	-	6449	lncRNA		uncharacterized LOC105376113
KRBA2	2.87973	1.65958e-16	1.16054e-14	up	chr17:8368047-8376902	-	3632	protein-coding	hsa:124751	KRAB-A domain containing 2
TMEM119	2.87665	0.00150478	0.00629427	up	chr12:108589846-108598118	-	2891	protein-coding	hsa:338773	transmembrane protein 119
MASP2	2.87639	0.000190705	0.00106089	up	chr1:11026523-11047239	-	2455	protein-coding	hsa:10747	mannan-binding lectin serine peptidase 2
RPL21P44	2.87627	0.0134788	0.0396562	up	chr4:53985486-53987282	-	1797	pseudo	hsa:402176	ribosomal protein L21 pseudogene 44
RPL10AP8	2.87144	4.56706e-08	6.64151e-07	up	chr5:72373219-72382393	+	9175	pseudo		ribosomal protein L10a pseudogene 8
LMAN1L	2.8685	0.0025432	0.00985454	up	chr15:74812853-74825758	+	1736	protein-coding	hsa:79748	lectin, mannose-binding, 1 like
CCDC13	2.86408	3.09476e-13	1.31348e-11	up	chr3:42704118-42773253	-	7105	protein-coding	hsa:152206	coiled-coil domain containing 13
LOC105379175	2.85451	8.33568e-05	0.00051714	up	chr5:132467856-132473543	-	5264	ncRNA		uncharacterized LOC105379175
SLC22A18AS	2.85236	0.0172374	0.0484633	up	chr11:2887344-2905504	-	3721	protein-coding	hsa:5003	solute carrier family 22 (organic cation transporter), member 18 antisense
IPCEF1	2.84536	0.00557785	0.01905	up	chr6:154154483-154356836	-	7202	protein-coding	hsa:26034	interaction protein for cytohesin exchange factors 1
HIST1H4H	2.83547	8.34476e-05	0.000517395	up	chr6:26285126-26285499	-	374	protein-coding	hsa:8365	histone cluster 1, H4h
LOC105373095	2.8337	2.99156e-06	2.78433e-05	up	chr22:50208461-50210174	-	1272	ncRNA		uncharacterized LOC105373095
COL12A1	2.82881	2.03976e-09	4.05598e-08	up	chr6:75084326-75206262	-	11579	protein-coding	hsa:1303	collagen, type XII, alpha 1
C1orf204	2.82808	0.0120755	0.0361449	up	chr1:159834474-159855347	-	2501	protein-coding	hsa:284677	chromosome 1 open reading frame 204
LOC105378452	2.81468	1.67443e-07	2.14202e-06	up	chr10:100463787-100480788	-	2407	ncRNA		uncharacterized LOC105378452
LOC101928462	2.80905	0.0147025	0.0425773	up	chr14:81052777-81172672	-	4609	ncRNA	hsa:101928462	uncharacterized LOC101928462
LOC102723464	2.80557	0.00695159	0.0227702	up	chr15:65620794-65622795	-	1885	ncRNA	hsa:102723464	uncharacterized LOC102723464
ADGRD1	2.80402	0.0047361	0.0166631	up	chr12:130953907-131141469	+	6534	protein-coding	hsa:283383	G protein-coupled receptor 133
C3orf22	2.80358	0.00566413	0.0192899	up	chr3:126524439-126558965	-	5599	protein-coding	hsa:152065	chromosome 3 open reading frame 22
WDR97	2.80183	4.53196e-07	5.24093e-06	up	chr8:144107692-144116392	+	5150	protein-coding
SNORA28	2.79795	0.00194098	0.00786467	up	chr14:103337849-103337974	+	126	snoRNA	hsa:677811	small nucleolar RNA, H/ACA box 28
SERINC4	2.79761	6.48952e-10	1.42203e-08	up	chr15:43794174-43800097	-	2494	protein-coding	hsa:619189	serine incorporator 4
RAPGEF3	2.79005	3.47358e-06	3.17343e-05	up	chr12:47734670-47759106	-	6219	protein-coding	hsa:10411	Rap guanine nucleotide exchange factor (GEF) 3
LOC107986927	2.77221	4.13341e-07	4.82825e-06	up	chr8:23006378-23019370	-	1983	lncRNA
SNAI1	2.77108	9.5797e-08	1.29463e-06	up	chr20:49982976-49988886	+	1709	protein-coding	hsa:6615	snail family zinc finger 1
LRIT3	2.76757	1.63342e-06	1.63413e-05	up	chr4:109848182-109872315	+	3584	protein-coding	hsa:345193	leucine-rich repeat, immunoglobulin-like and transmembrane domains 3
LOC105371638	2.76566	0.000512949	0.00252345	up	chr1:180906463-180909621	+	2514	ncRNA		uncharacterized LOC105371638
RNF225	2.75633	2.66491e-07	3.24801e-06	up	chr19:58395081-58398954	+	3496	protein-coding	hsa:646862	ring finger protein 225
CGA	2.75041	0.0141678	0.0412697	up	chr6:87085498-87095147	-	844	protein-coding	hsa:1081	glycoprotein hormones, alpha polypeptide
PTGS2	2.74822	1.61337e-19	1.77889e-17	up	chr1:186671812-186680427	-	4493	protein-coding	hsa:5743	prostaglandin-endoperoxide synthase 2 (prostaglandin G/H synthase and cyclooxygenase)
HSPB8	2.74617	3.67262e-13	1.53374e-11	up	chr12:119178790-119194746	+	2002	protein-coding	hsa:26353	heat shock 22kDa protein 8
AIFM3	2.7433	0.00488136	0.0170704	up	chr22:20965130-20981360	+	2429	protein-coding	hsa:150209	apoptosis-inducing factor, mitochondrion-associated, 3
NFATC2	2.74022	1.21943e-05	9.61338e-05	up	chr20:51386957-51562857	-	7525	protein-coding	hsa:4773	nuclear factor of activated T-cells, cytoplasmic, calcineurin-dependent 2
LOC105374842	2.73198	0.0119661	0.0358742	up	chr2:85681249-85683571	+	861	ncRNA		uncharacterized LOC105374842
CCDC168	2.73139	2.59316e-12	9.44736e-11	up	chr13:102729367-102759072	-	21470	protein-coding	hsa:643677	coiled-coil domain containing 168
PHF24	2.73133	0.00977696	0.0303504	up	chr9:34810040-34982544	+	6417	protein-coding	hsa:23349	KIAA1045
CUBN	2.7271	7.91478e-15	4.3866e-13	up	chr10:16823966-17130492	-	11933	protein-coding	hsa:8029	cubilin (intrinsic factor-cobalamin receptor)
SHISA4	2.7257	9.71197e-17	6.97889e-15	up	chr1:201888669-201899346	+	1752	protein-coding	hsa:149345	shisa family member 4
UBA7	2.72506	2.27792e-07	2.81551e-06	up	chr3:49805205-49813958	-	3313	protein-coding	hsa:7318	ubiquitin-like modifier activating enzyme 7
SQRDL	2.72276	0.000153914	0.000883098	up	chr15:45631148-45691294	+	2003	protein-coding	hsa:58472	sulfide quinone reductase-like (yeast)
PLEKHD1	2.7199	8.22797e-06	6.83663e-05	up	chr14:69467744-69531551	+	5227	protein-coding	hsa:400224	pleckstrin homology domain containing, family D (with coiled-coil domains) member 1
RPL31P46	2.71327	6.33716e-06	5.43904e-05	up	chr11:74919575-74920006	+	432	pseudo		ribosomal protein L31 pseudogene 46
SCARNA9	2.71251	2.51966e-05	0.000182761	up	chr11:93721514-93721866	+	353	ncRNA	hsa:619383	small Cajal body-specific RNA 9
LOC105373310	2.71169	0.0177231	0.0495614	up	chrX:107968531-107986048	+	4336	ncRNA		uncharacterized LOC105373310
FAM60CP	2.71073	4.20873e-05	0.000286808	up	chr18:60016590-60017484	-	895	pseudo		family with sequence similarity 60, member C pseudogene
PPP1R15A	2.70586	4.7634e-135	4.96323e-131	up	chr19:48872392-48876062	+	2383	protein-coding	hsa:23645	protein phosphatase 1, regulatory subunit 15A
EFCAB12	2.70548	1.38233e-07	1.80266e-06	up	chr3:129401321-129428651	-	4228	protein-coding	hsa:90288	EF-hand calcium binding domain 12
TTC36	2.70308	0.0152226	0.0437549	up	chr11:118527495-118531025	+	679	protein-coding	hsa:143941	tetratricopeptide repeat domain 36
C3	2.70051	0.00398789	0.0144654	up	chr19:6677835-6720682	-	5132	protein-coding	hsa:718	complement component 3
FGD5	2.69856	0.00376753	0.0137691	up	chr3:14818962-14934565	+	5897	protein-coding	hsa:152273	FYVE, RhoGEF and PH domain containing 5
BTK	2.69769	2.26003e-05	0.000166067	up	chrX:101349447-101390796	-	2767	protein-coding	hsa:695	Bruton agammaglobulinemia tyrosine kinase
GADD45B	2.69576	9.2325e-82	1.92396e-78	up	chr19:2476125-2478259	+	1609	protein-coding	hsa:4616	growth arrest and DNA-damage-inducible, beta
LEFTY1	2.69569	0.0165462	0.0468678	up	chr1:225886282-225889146	-	1626	protein-coding	hsa:10637	left-right determination factor 1
LOC101927402	2.69188	0.0126558	0.0376388	up	chr2:64522189-64524155	-	1967	ncRNA	hsa:101927402	uncharacterized LOC101927402
MINOS1P1	2.68738	1.44418e-05	0.000111929	up	chr13:32496206-32498492	-	2287	pseudo	hsa:100462953	mitochondrial inner membrane organizing system 1 pseudogene 1
CCDC154	2.67277	0.000621247	0.00295845	up	chr16:1434388-1444489	-	2191	protein-coding	hsa:645811	coiled-coil domain containing 154
CREBRF	2.67181	1.24432e-91	3.70434e-88	up	chr5:173056349-173139288	+	7968	protein-coding	hsa:153222	CREB3 regulatory factor
LOC105376542	2.67061	0.000183354	0.00102575	up	chr11:9111838-9122813	-	1970	ncRNA		uncharacterized LOC105376542
PTAFR	2.66906	2.08902e-08	3.27548e-07	up	chr1:28147166-28193936	-	4318	protein-coding	hsa:5724	platelet-activating factor receptor
ERBB3	2.66819	1.22333e-20	1.49958e-18	up	chr12:56080025-56103507	+	5757	protein-coding	hsa:2065	v-erb-b2 avian erythroblastic leukemia viral oncogene homolog 3
NPIPB6	2.66719	5.7067e-18	4.81466e-16	up	chr16:28342517-28364971	-	2792	protein-coding	hsa:728741	nuclear pore complex interacting protein family, member B6
GRM2	2.65884	0.000734714	0.00341072	up	chr3:51707033-51718616	+	4937	protein-coding	hsa:2912	glutamate receptor, metabotropic 2
FES	2.65546	0.000269822	0.00144212	up	chr15:90884421-90895776	+	2864	protein-coding	hsa:2242	FES proto-oncogene, tyrosine kinase
RN7SL473P	2.65542	0.00075935	0.00350245	up	chr1:150566562-150566860	-	299	pseudo		RNA, 7SL, cytoplasmic 473, pseudogene
LOC107987083	2.64577	1.09284e-05	8.75909e-05	up	chr9:78357605-78473559	+	8449	ncRNA
LOC107985374	2.64084	0.000784855	0.00360201	up	chr1:247338535-247360517	+	2882	lncRNA
BAIAP2L2	2.63752	1.87086e-06	1.83987e-05	up	chr22:38084889-38110944	-	2427	protein-coding	hsa:80115	BAI1-associated protein 2-like 2
LOC105980077	2.62922	0.00148259	0.00621519	up	chr17:63911920-63917876	+	5957	ncRNA
MTTP	2.62734	0.000470181	0.00234292	up	chr4:99564078-99623997	+	4095	protein-coding	hsa:4547	microsomal triglyceride transfer protein
FGF8	2.61774	0.000952781	0.00424162	up	chr10:101770130-101780369	-	1036	protein-coding	hsa:2253	fibroblast growth factor 8 (androgen-induced)
LOC646358	2.61069	0.00032045	0.00167449	up	chr15:65770250-65772154	-	1905	pseudo		DnaJ (Hsp40) homolog, subfamily B, member 14 pseudogene
RNU6-50P	2.60965	0.0114481	0.0345849	up	chrX:46517523-46518000	+	478	pseudo		RNA, U6 small nuclear 50, pseudogene
CCDC62	2.60946	1.5979e-30	4.56146e-28	up	chr12:122773621-122827385	+	3843	protein-coding	hsa:84660	coiled-coil domain containing 62
MAFA	2.60089	0.00175683	0.00719972	up	chr8:143428060-143430432	-	2373	protein-coding	hsa:389692	v-maf avian musculoaponeurotic fibrosarcoma oncogene homolog A
C11orf96	2.59384	1.08373e-09	2.2629e-08	up	chr11:43942556-43943883	+	1328	protein-coding	hsa:387763	chromosome 11 open reading frame 96
LOC105371586	2.59201	0.00991187	0.0306915	up	chr1:166060611-166091339	+	6343	ncRNA		uncharacterized LOC105371586
LINC01140	2.58646	0.000185126	0.00103427	up	chr1:87129765-87169204	+	3344	ncRNA	hsa:339524	long intergenic non-protein coding RNA 1140
PNLDC1	2.58411	6.83404e-05	0.000435785	up	chr6:159799453-159820704	+	2630	protein-coding	hsa:154197	poly(A)-specific ribonuclease (PARN)-like domain containing 1
OSGIN1	2.58121	0.00130941	0.00557443	up	chr16:83953222-83966332	+	1940	protein-coding	hsa:29948	oxidative stress induced growth inhibitor 1
LOC107985765	2.57108	0.0106163	0.0325198	up	chr2:23685229-23687582	-	1985	lncRNA
RASA4	2.5682	6.13052e-05	0.000396875	up	chr7:102579646-102616758	-	5606	protein-coding	hsa:10156	RAS p21 protein activator 4
ZFP36	2.56775	9.50982e-07	1.0075e-05	up	chr19:39406847-39409412	+	1752	protein-coding	hsa:7538	ZFP36 ring finger protein
SSUH2	2.56741	6.16353e-10	1.35917e-08	up	chr3:8619400-8745035	-	6857	protein-coding	hsa:51066	ssu-2 homolog (C. elegans)
CDKL4	2.56684	0.00419809	0.0150939	up	chr2:39174421-39246815	-	4019	protein-coding	hsa:344387	cyclin-dependent kinase-like 4
LOC105372990	2.56257	0.0163834	0.0464634	up	chr22:30432686-30436501	+	2413	ncRNA		uncharacterized LOC105372990
LOC101928445	2.56242	3.19477e-05	0.000224766	up	chr5:179595904-179603741	-	1966	ncRNA	hsa:101928445	uncharacterized LOC101928445
LOC105371692	2.55531	1.22742e-06	1.26813e-05	up	chr1:204559683-204628442	+	10498	ncRNA		uncharacterized LOC105371692
VWCE	2.5529	3.41332e-18	3.01399e-16	up	chr11:61258286-61295316	-	3536	protein-coding	hsa:220001	von Willebrand factor C and EGF domains
FAM71F2	2.55231	1.7409e-13	7.80186e-12	up	chr7:128671628-128702262	+	5816	protein-coding	hsa:346653	family with sequence similarity 71, member F2
RANP4	2.55063	7.56083e-10	1.63402e-08	up	chrX:136806941-136807944	-	1004	pseudo		RAN, member RAS oncogene family pseudogene 4
TP53AIP1	2.54878	0.00320874	0.0120245	up	chr11:128934732-128944233	-	5327	protein-coding	hsa:63970	tumor protein p53 regulated apoptosis inducing protein 1
CSRNP1	2.54567	7.87796e-49	6.56675e-46	up	chr3:39141851-39154602	-	6280	protein-coding	hsa:64651	cysteine-serine-rich nuclear protein 1
CARD9	2.54196	3.63554e-10	8.55091e-09	up	chr9:136363956-136373681	-	2123	protein-coding	hsa:64170	caspase recruitment domain family, member 9
EDN1	2.54126	0.00877955	0.0277112	up	chr6:12256464-12297194	+	2100	protein-coding	hsa:1906	endothelin 1
KCND1	2.54037	2.19155e-15	1.33929e-13	up	chrX:48960983-48972099	-	4720	protein-coding	hsa:3750	potassium voltage-gated channel, Shal-related subfamily, member 1
CPO	2.5399	7.87196e-06	6.5881e-05	up	chr2:206932853-206971064	+	8906	protein-coding	hsa:130749	carboxypeptidase O
LOC105378410	2.53719	0.00247126	0.00963136	up	chr10:87189779-87194905	-	2470	ncRNA		uncharacterized LOC105378410
LOC107985942	2.53059	0.0127386	0.0378256	up	chr2:121530332-121533492	+	1559	ncRNA
DLGAP3	2.52683	0.00332182	0.0123746	up	chr1:34862120-34929585	-	9057	protein-coding	hsa:58512	discs, large (Drosophila) homolog-associated protein 3
RASGRP2	2.52286	2.81376e-07	3.41503e-06	up	chr11:64726911-64745456	-	3288	protein-coding	hsa:10235	RAS guanyl releasing protein 2 (calcium and DAG-regulated)
ASMTL	2.52209	0.00262288	0.0101077	up	chrX:1403139-1453794	-	2239	protein-coding	hsa:8623	acetylserotonin O-methyltransferase-like
PSD2	2.52035	0.000197506	0.00109435	up	chr5:139683980-139844466	+	6684	protein-coding	hsa:84249	pleckstrin and Sec7 domain containing 2
RSPH10B2	2.51791	0.00274922	0.0105141	up	chr7:6754109-6798775	+	3268	protein-coding	hsa:728194	radial spoke head 10 homolog B2 (Chlamydomonas)
LOC105377291	2.51782	2.79799e-05	0.000199956	up	chr4:76973098-77040878	-	1069	ncRNA		uncharacterized LOC105377291
RYR1	2.5037	0.0012252	0.0052643	up	chr19:38433700-38587564	+	15391	protein-coding	hsa:6261	ryanodine receptor 1 (skeletal)
SCN11A	2.49685	3.54649e-06	3.23154e-05	up	chr3:38845764-39051986	-	6957	protein-coding	hsa:11280	sodium channel, voltage-gated, type XI, alpha subunit
NRXN2	2.49514	6.03273e-06	5.20132e-05	up	chr11:64606174-64723188	-	6623	protein-coding	hsa:9379	neurexin 2
N4BP2L1	2.49167	1.2047e-17	9.73051e-16	up	chr13:32400723-32429649	-	6723	protein-coding	hsa:90634	NEDD4 binding protein 2-like 1
LINC00622	2.48883	1.09947e-05	8.79772e-05	up	chr1:119597702-119599291	-	1590	ncRNA	hsa:644242	long intergenic non-protein coding RNA 622
LINC00341	2.48787	1.80108e-08	2.86072e-07	up	chr14:95407266-95410090	-	2825	ncRNA	hsa:79686	long intergenic non-protein coding RNA 341
ALPK3	2.48481	2.0414e-07	2.54887e-06	up	chr15:84816631-84873482	+	10917	protein-coding	hsa:57538	alpha-kinase 3
LOC107985544	2.48403	4.67997e-08	6.778e-07	up	chr22:30881812-30887426	-	5459	ncRNA
ADAMTSL4-AS1	2.47981	0.00012002	0.000709131	up	chr1:150560895-150574552	-	1036	ncRNA	hsa:574406	ADAMTSL4 antisense RNA 1
LINC00641	2.47869	7.46955e-98	3.11316e-94	up	chr14:21200079-21206900	-	5425	ncRNA	hsa:283624	long intergenic non-protein coding RNA 641
LOC107984648	2.47759	2.99851e-08	4.54113e-07	up	chr14:103711245-103712868	+	1624	protein-coding
PTGS1	2.47675	0.0133679	0.03938	up	chr9:122369906-122395703	+	9085	protein-coding	hsa:5742	prostaglandin-endoperoxide synthase 1 (prostaglandin G/H synthase and cyclooxygenase)
RIN1	2.45428	0.00282641	0.0107717	up	chr11:66332063-66337235	-	3040	protein-coding	hsa:9610	Ras and Rab interactor 1
LOC107984910	2.45323	0.0170365	0.0480217	up	chr1:3885495-3888787	-	2271	ncRNA
ISG20	2.44587	5.14524e-11	1.44115e-09	up	chr15:88635614-88656344	+	4087	protein-coding	hsa:3669	interferon stimulated exonuclease gene 20kDa
LOC105375805	2.44409	1.01078e-05	8.19599e-05	up	chr8:144765368-144770461	-	1036	ncRNA		uncharacterized LOC105375805
ASGR1	2.44325	8.19742e-05	0.000510233	up	chr17:7173431-7179564	-	1504	protein-coding	hsa:432	asialoglycoprotein receptor 1
EHBP1L1	2.44149	8.20218e-22	1.17072e-19	up	chr11:65576034-65592650	+	5222	protein-coding	hsa:254102	EH domain binding protein 1-like 1
OVGP1	2.43603	4.64045e-41	2.35859e-38	up	chr1:111414315-111427777	-	2242	protein-coding	hsa:5016	oviductal glycoprotein 1, 120kDa
CLEC18B	2.43549	0.00998367	0.0308862	up	chr16:74408631-74422248	-	2170	protein-coding	hsa:497190	C-type lectin domain family 18, member B
HAO2	2.43209	0.0140029	0.0409036	up	chr1:119361913-119394130	+	1967	protein-coding	hsa:51179	hydroxyacid oxidase 2 (long chain)
HCLS1	2.43177	0.000226897	0.00123972	up	chr3:121631398-121660948	-	2038	protein-coding	hsa:3059	hematopoietic cell-specific Lyn substrate 1
CLEC3B	2.43144	0.00224797	0.00889414	up	chr3:45026207-45036073	+	1378	protein-coding	hsa:7123	C-type lectin domain family 3, member B
LOC107984347	2.42635	1.19567e-05	9.46316e-05	up	chr11:70361936-70372390	-	4981	ncRNA
WDR66	2.42428	2.83033e-18	2.5423e-16	up	chr12:121918557-122003927	+	3772	protein-coding	hsa:144406	WD repeat domain 66
MXD1	2.41863	2.93795e-67	3.40133e-64	up	chr2:69915041-69942945	+	5617	protein-coding	hsa:4084	MAX dimerization protein 1
CT45A11P	2.41512	0.000589083	0.00283508	up	chrX:135942487-135947151	-	4665	pseudo		cancer/testis antigen family 45, member A11, pseudogene
LOC100421309	2.40916	0.0151563	0.0436005	up	chr5:61347126-61347898	+	773	pseudo		DEAD (Asp-Glu-Ala-Asp) box helicase 25 pseudogene
SYCE2	2.4086	4.74771e-07	5.44211e-06	up	chr19:12898229-12919674	-	2229	protein-coding	hsa:256126	synaptonemal complex central element protein 2
SPRED2	2.40682	3.97827e-46	2.76344e-43	up	chr2:65307425-65432599	-	4442	protein-coding	hsa:200734	sprouty-related, EVH1 domain containing 2
PHEX	2.40395	0.00527684	0.018206	up	chrX:22032327-22251310	+	6444	protein-coding	hsa:5251	phosphate regulating endopeptidase homolog, X-linked
TAF7L	2.40334	6.70886e-13	2.66805e-11	up	chrX:101268253-101293071	-	2355	protein-coding	hsa:54457	TAF7-like RNA polymerase II, TATA box binding protein (TBP)-associated factor, 50kDa
LTBP2	2.40134	1.5304e-17	1.20803e-15	up	chr14:74498183-74612331	-	8554	protein-coding	hsa:4053	latent transforming growth factor beta binding protein 2
LOC100128494	2.39939	7.717e-05	0.000484089	up	chr11:72014291-72020910	+	4233	ncRNA	hsa:100128494	uncharacterized LOC100128494
LOC101927864	2.39898	0.0136893	0.0401563	up	chr17:2366589-2372192	-	1915	ncRNA	hsa:101927864	uncharacterized LOC101927864
POU2F2	2.3975	4.87069e-16	3.25322e-14	up	chr19:42086110-42197931	-	8897	protein-coding	hsa:5452	POU class 2 homeobox 2
AURKAPS1	2.39591	5.40376e-10	1.21346e-08	up	chr1:220266179-220267715	-	1537	pseudo	hsa:6791	aurora kinase A pseudogene 1
GDF9	2.39442	3.95138e-07	4.64165e-06	up	chr5:132861181-132866884	-	3744	protein-coding	hsa:2661	growth differentiation factor 9
TF	2.38758	0.000146488	0.000846083	up	chr3:133661998-133779006	+	4915	protein-coding	hsa:7018	transferrin
LOC107987269	2.38738	9.45068e-05	0.000577884	up	chr19:46716530-46719412	-	1743	protein-coding
C9orf172	2.3827	0.00344772	0.0127819	up	chr9:136844415-136847345	+	2931	protein-coding	hsa:389813	chromosome 9 open reading frame 172
CPNE9	2.3797	0.00394342	0.014324	up	chr3:9703807-9729908	+	2225	protein-coding	hsa:151835	copine family member IX
ZSCAN12P1	2.36549	1.21977e-21	1.72917e-19	up	chr6:28090807-28095715	+	4055	pseudo	hsa:221584	zinc finger and SCAN domain containing 12 pseudogene 1
TGIF2P1	2.36335	0.00200588	0.00809618	up	chr1:244394775-244395706	-	932	pseudo		TGFB-induced factor homeobox 2 pseudogene 1
LOC105372440	2.36267	0.000257403	0.00138422	up	chr19:50776141-50786210	-	588	ncRNA		uncharacterized LOC105372440
DNAJA3	2.35997	0.00598211	0.0202142	up	NT_187608.1:128128-159098	+	2763	protein-coding	hsa:9093	DnaJ (Hsp40) homolog, subfamily A, member 3
LOC100131859	2.35412	6.11344e-07	6.79455e-06	up	chr7:99442338-99443509	-	850	pseudo		SAP domain containing ribonucleoprotein pseudogene
GNRH2	2.35085	2.05755e-09	4.08745e-08	up	chr20:3039061-3045896	+	3160	protein-coding	hsa:2797	gonadotropin-releasing hormone 2
LOC107985712	2.3492	0.000375689	0.00192311	up	chrX:54635049-54643620	+	2084	ncRNA
PPEF1	2.34821	0.000110673	0.000658948	up	chrX:18675909-18827921	+	3204	protein-coding	hsa:5475	protein phosphatase, EF-hand calcium binding domain 1
SEPT14P7	2.34594	0.00212615	0.00848465	up	chr7:45820920-45823501	+	2582	pseudo
MOB3C	2.34302	0.000155799	0.000892897	up	chr1:46607715-46616891	-	5751	protein-coding	hsa:148932	MOB kinase activator 3C
LOC105370518	2.34155	0.00346157	0.0128287	up	chr14:57578744-57585375	+	3945	ncRNA		uncharacterized LOC105370518
SPTBN5	2.34055	0.0009089	0.00407938	up	chr15:41848146-41894077	-	11723	protein-coding	hsa:51332	spectrin, beta, non-erythrocytic 5
LOC105369985	2.33265	0.00366579	0.0134468	up	chr12:111436872-111439032	-	1298	lncRNA		uncharacterized LOC105369985
LOC107984492	2.33184	0.00174518	0.00715763	up	chr12:12836326-12859470	+	3027	ncRNA
SCARNA9L	2.33148	0.00159038	0.0066033	up	chrX:20136066-20136413	-	348	ncRNA	hsa:100158262	small Cajal body-specific RNA 9-like
PIWIL2	2.33062	0.0103827	0.0319074	up	chr8:22275297-22356866	+	4304	protein-coding	hsa:55124	piwi-like RNA-mediated gene silencing 2
GADD45A	2.33058	3.55139e-79	6.16729e-76	up	chr1:67685177-67688338	+	1380	protein-coding	hsa:1647	growth arrest and DNA-damage-inducible, alpha
C1S	2.33035	1.40737e-14	7.38746e-13	up	chr12:7060676-7071032	+	2811	protein-coding	hsa:716	complement component 1, s subcomponent
GOLGA7B	2.31775	7.42645e-06	6.26305e-05	up	chr10:97850238-97871578	+	6448	protein-coding	hsa:401647	golgin A7 family, member B
LOC100419706	2.31529	0.000159692	0.000912484	up	chr19:51861659-51863403	-	1745	pseudo		zinc finger protein 84 pseudogene
INSC	2.31436	0.00660688	0.0218443	up	chr11:15111416-15269675	+	3759	protein-coding	hsa:387755	inscuteable homolog (Drosophila)
C5AR1	2.31264	0.000788965	0.00361823	up	chr19:47309847-47322070	+	2342	protein-coding	hsa:728	complement component 5a receptor 1
LOC105370862	2.30653	0.00083576	0.00379939	up	chr15:65083036-65091345	-	3706	ncRNA		uncharacterized LOC105370862
HIST1H4E	2.29499	0.000130988	0.000765598	up	chr6:26204645-26205021	+	377	protein-coding	hsa:8367	histone cluster 1, H4e
TTC6	2.29172	0.00988069	0.0306127	up	chr14:37595199-37842628	+	6903	protein-coding	hsa:319089	tetratricopeptide repeat domain 6
MYCBPAP	2.28918	0.000265032	0.00141979	up	chr17:50507778-50531502	+	4319	protein-coding	hsa:84073	MYCBP associated protein
GPR50	2.28624	3.3346e-40	1.57931e-37	up	chrX:151176584-151182855	+	2639	protein-coding	hsa:9248	G protein-coupled receptor 50
RUNDC3A-AS1	2.28359	0.000670379	0.00315921	up	chr17:44299574-44308431	-	5081	ncRNA	hsa:101926996	RUNDC3A antisense RNA 1
HIST3H2BB	2.28271	0.00680364	0.0223348	up	chr1:228458107-228458558	+	452	protein-coding	hsa:128312	histone cluster 3, H2bb
CFAP43	2.28084	1.6386e-11	5.08893e-10	up	chr10:104129888-104232363	-	5483	protein-coding	hsa:80217	cilia and flagella associated protein 43
GGT1	2.27222	2.52875e-13	1.08877e-11	up	chr22:24583750-24629005	+	2675	protein-coding	hsa:2678	gamma-glutamyltransferase 1
GPD1	2.27211	0.00269841	0.0103444	up	chr12:50103819-50111320	+	3083	protein-coding	hsa:2819	glycerol-3-phosphate dehydrogenase 1 (soluble)
SCARNA10	2.26975	0.00411486	0.0148407	up	chr12:6510222-6510551	+	330	ncRNA	hsa:692148	small Cajal body-specific RNA 10
YWHABP2	2.26916	0.0157891	0.0450556	up	chr11:18490058-18491092	-	1035	pseudo		tyrosine 3-monooxygenase/tryptophan 5-monooxygenase activation protein, beta pseudogene 2
LOC105371493	2.26751	0.00382676	0.0139562	up	chr17:3638497-3652513	-	1256	ncRNA		uncharacterized LOC105371493
LOC100289061	2.26616	1.61837e-06	1.62106e-05	up	chr1:150548564-150556700	-	653	ncRNA	hsa:100289061	uncharacterized LOC100289061
SNORD38B	2.26543	1.58388e-08	2.56062e-07	up	chr1:44778390-44778458	+	69	snoRNA	hsa:94163	small nucleolar RNA, C/D box 38B
LRRC66	2.26301	5.5961e-06	4.8631e-05	up	chr4:51993640-52020311	-	6507	protein-coding	hsa:339977	leucine rich repeat containing 66
FOSL2	2.25361	8.0832e-22	1.1617e-19	up	chr2:28392759-28417312	+	7711	protein-coding	hsa:2355	FOS-like antigen 2
LOC107983995	2.25352	0.00456216	0.016163	up	chr2:171244626-171264920	-	516	ncRNA
CAGE1	2.25036	0.00255148	0.00987929	up	chr6:7326654-7389709	-	3255	protein-coding	hsa:285782	cancer antigen 1
KRTAP19-1	2.24501	0.00762956	0.0245852	up	chr21:30480045-30480317	-	273	protein-coding	hsa:337882	keratin associated protein 19-1
LOC102724919	2.24283	0.000455964	0.00228409	up	chr1:186435161-186470291	+	542	ncRNA	hsa:102724919	uncharacterized LOC102724919
CCDC17	2.24195	1.76552e-05	0.000133551	up	chr1:45620044-45624787	-	3146	protein-coding	hsa:149483	coiled-coil domain containing 17
RPS15P3	2.23282	0.00087401	0.00395173	up	chr1:171801973-171813970	+	11998	pseudo		ribosomal protein S15 pseudogene 3
HIST2H2BE	2.22741	1.13988e-13	5.25528e-12	up	chr1:149884460-149886682	-	2223	protein-coding	hsa:8349	histone cluster 2, H2be
CFAP53	2.22485	4.61891e-07	5.31787e-06	up	chr18:50227193-50266522	-	1851	protein-coding	hsa:220136	cilia and flagella associated protein 53
HIST2H2BF	2.22373	1.41374e-06	1.44114e-05	up	chr1:149782689-149812373	-	999	protein-coding	hsa:440689	histone cluster 2, H2bf
ERVFRD-3	2.22242	0.00322168	0.0120684	up	chr9:21929257-21931273	+	2017	other		endogenous retrovirus group FRD, member 3
C19orf38	2.21468	1.45977e-05	0.000112918	up	chr19:10836572-10869791	+	1542	protein-coding	hsa:255809	chromosome 19 open reading frame 38
MYO1A	2.21045	0.000426051	0.00215288	up	chr12:57028517-57050765	-	3658	protein-coding	hsa:4640	myosin IA
SLC8A2	2.20943	0.00101147	0.0044619	up	chr19:47428017-47472050	-	5111	protein-coding	hsa:6543	solute carrier family 8 (sodium/calcium exchanger), member 2
MAFB	2.20941	9.51797e-14	4.42734e-12	up	chr20:40685848-40689240	-	3393	protein-coding	hsa:9935	v-maf avian musculoaponeurotic fibrosarcoma oncogene homolog B
KIAA1614	2.20267	0.00386985	0.0140936	up	chr1:180913177-180946103	+	4155	protein-coding	hsa:57710	KIAA1614
SOX30	2.20239	0.00020828	0.00114946	up	chr5:157624796-157672081	-	3938	protein-coding	hsa:11063	SRY (sex determining region Y)-box 30
LOC105369180	2.19647	0.00616225	0.0206988	up	chr8:22656195-22664431	-	5051	ncRNA		uncharacterized LOC105369180
LOC728099	2.19634	0.0113971	0.0344458	up	chr13:21348758-21363724	-	5267	miscRNA		uncharacterized LOC728099
FRMD3	2.19122	1.67669e-11	5.1995e-10	up	chr9:83242990-83560208	-	7420	protein-coding	hsa:257019	FERM domain containing 3
AOC3	2.18782	5.34332e-19	5.32773e-17	up	chr17:42851123-42858130	+	4498	protein-coding	hsa:8639	amine oxidase, copper containing 3
KIAA0825	2.18641	1.24891e-05	9.82114e-05	up	chr5:94150851-94618604	-	13881	protein-coding	hsa:285600	KIAA0825
STAB1	2.17975	0.000195165	0.00108368	up	chr3:52495338-52524496	+	8064	protein-coding	hsa:23166	stabilin 1
DQX1	2.17915	0.00462551	0.0163264	up	chr2:74518131-74526281	-	2634	protein-coding	hsa:165545	DEAQ box RNA-dependent ATPase 1
ADAM20	2.17044	0.000986678	0.00436455	up	chr14:70520817-70564742	-	13232	protein-coding	hsa:8748	ADAM metallopeptidase domain 20
FLJ45513	2.17005	3.26764e-07	3.90571e-06	up	chr17:49845910-49848837	+	2100	protein-coding	hsa:729220	uncharacterized LOC729220
LOC107985194	2.16419	0.00875906	0.0276603	up	chr1:121397662-121463123	+	3314	ncRNA
DAP3P1	2.16288	0.00607536	0.0204633	up	chr1:155598813-155602197	+	3385	pseudo		death associated protein 3 pseudogene 1
HIST1H2BN	2.16147	4.00688e-06	3.60066e-05	up	chr6:27838662-27839110	+	449	protein-coding	hsa:8341	histone cluster 1, H2bn
PMAIP1	2.16033	2.74553e-87	6.35713e-84	up	chr18:59899960-59904306	+	1936	protein-coding	hsa:5366	phorbol-12-myristate-13-acetate-induced protein 1
ITGB1BP2	2.15233	5.99613e-06	5.17405e-05	up	chrX:71301275-71305371	+	1552	protein-coding	hsa:26548	integrin beta 1 binding protein (melusin) 2
ZBTB21	2.14491	1.80212e-79	3.41404e-76	up	chr21:41986831-42010418	-	8057	protein-coding	hsa:49854	zinc finger and BTB domain containing 21
CFAP65	2.14391	0.0144579	0.0419913	up	chr2:219002846-219043142	-	7671	protein-coding
LOC102724642	2.14139	0.00391087	0.0142207	up	chr2:87125147-87171376	+	2517	protein-coding	hsa:102724642	anaphase-promoting complex subunit 1-like
LOC107985784	2.14106	0.00196983	0.00797072	up	chr2:186523146-186536327	+	2121	ncRNA
KLF4	2.13718	1.47773e-15	9.30347e-14	up	chr9:107484852-107489720	-	2984	protein-coding	hsa:9314	Kruppel-like factor 4 (gut)
SYNPO	2.12649	0.00130683	0.00556573	up	chr5:150586026-150659230	+	6943	protein-coding	hsa:11346	synaptopodin
LOC100884169	2.12084	0.0012602	0.00538914	up	chr5:179784376-179784901	+	526	pseudo		NADH dehydrogenase (ubiquinone) 1 alpha subcomplex, 12 pseudogene
LOC105370500	2.10367	0.0086294	0.027353	up	chr14:52791777-52930234	+	2510	ncRNA		uncharacterized LOC105370500
NPIPB8	2.09083	0.00280865	0.0107118	up	chr16:28638065-28658693	+	2105	protein-coding	hsa:728734	nuclear pore complex interacting protein family, member B8
SLC22A13	2.08592	0.00152228	0.00635601	up	chr3:38265807-38280030	+	4161	protein-coding	hsa:9390	solute carrier family 22 (organic anion/urate transporter), member 13
CPNE7	2.08459	1.9269e-07	2.42333e-06	up	chr16:89575768-89597246	+	3608	protein-coding	hsa:27132	copine VII
NTRK1	2.08408	0.00143402	0.00603707	up	chr1:156815750-156881850	+	2655	protein-coding	hsa:4914	neurotrophic tyrosine kinase, receptor, type 1
RPSAP18	2.07546	0.00212742	0.0084881	up	chr1:160266269-160267303	-	1035	pseudo		ribosomal protein SA pseudogene 18
LOC107985275	2.07219	3.07911e-08	4.6405e-07	up	chr19:44180078-44199490	+	7884	lncRNA
LOC105373736	2.06818	0.0127631	0.037882	up	chr2:170967911-170973523	+	2230	lncRNA		uncharacterized LOC105373736
LURAP1L	2.06736	0.000199981	0.00110717	up	chr9:12774990-12823060	+	2690	protein-coding	hsa:286343	leucine rich adaptor protein 1-like
LOC100419959	2.06648	0.00326117	0.0122076	up	chr4:2088115-2090704	-	2590	pseudo		HBS1-like translational GTPase pseudogene
RSPH10B	2.0635	0.00355053	0.0130915	up	chr7:5926136-5970850	-	3618	protein-coding	hsa:222967	radial spoke head 10 homolog B (Chlamydomonas)
JUNB	2.05859	4.30732e-18	3.72449e-16	up	chr19:12791496-12793311	+	1816	protein-coding	hsa:3726	jun B proto-oncogene
SLC43A3	2.05857	0.0104449	0.0320891	up	chr11:57406954-57427580	-	2761	protein-coding	hsa:29015	solute carrier family 43, member 3
TINCR	2.05283	1.49836e-10	3.86748e-09	up	chr19:5558167-5568034	-	3733	ncRNA	hsa:257000	tissue differentiation-inducing non-protein coding RNA
PKI55	2.04929	3.08368e-19	3.19705e-17	up	chr2:216216889-216220192	+	3304	ncRNA	hsa:150967	DKFZp434H1419
LOC105378512	2.04808	9.15282e-08	1.24662e-06	up	chr10:119595564-119599806	+	3622	ncRNA		uncharacterized LOC105378512
LOC101929201	2.04531	0.000303755	0.00159729	up	chr5:79349353-79371481	-	1910	ncRNA	hsa:101929201	uncharacterized LOC101929201
HRH4	2.03619	0.00784035	0.0251904	up	chr18:24460568-24487427	+	3668	protein-coding	hsa:59340	histamine receptor H4
LOC105370910	2.02576	3.86175e-06	3.48527e-05	up	chr15:78273435-78278721	-	2077	ncRNA		uncharacterized LOC105370910
CFP	2.02357	1.02979e-06	1.08164e-05	up	chrX:47624213-47630305	-	2220	protein-coding	hsa:5199	complement factor properdin
FAM53A	2.01841	6.64198e-10	1.45086e-08	up	chr4:1574055-1684313	-	3483	protein-coding	hsa:152877	family with sequence similarity 53, member A
SLC10A5	2.01827	5.24658e-05	0.00034676	up	chr8:81693656-81694972	-	1317	protein-coding	hsa:347051	solute carrier family 10, member 5
XBP1P1	2.01335	0.00897173	0.0282207	up	chr5:112885122-112886687	+	1474	pseudo		X-box binding protein 1 pseudogene 1
GOLGA6A	2.01038	0.0128134	0.0380098	up	chr15:74069857-74082550	-	3176	protein-coding	hsa:342096	golgin A6 family, member A
LOC102723360	2.00669	0.0133956	0.0394393	up	chr21:7669397-7692201	-	4131	protein-coding	hsa:102723360	uncharacterized LOC102723360
GRB7	1.99346	0.00672647	0.0221477	up	chr17:39737909-39747285	+	3381	protein-coding	hsa:2886	growth factor receptor-bound protein 7
TBX15	1.99089	0.00237785	0.00932831	up	chr1:118883043-118989556	-	4047	protein-coding	hsa:6913	T-box 15
SHC3	1.98792	0.0033089	0.0123375	up	chr9:89005771-89182308	-	13310	protein-coding	hsa:53358	SHC (Src homology 2 domain containing) transforming protein 3
PLA2G4C	1.98582	2.5469e-05	0.000184544	up	chr19:48047843-48111445	-	3586	protein-coding	hsa:8605	phospholipase A2, group IVC (cytosolic, calcium-independent)
TLL2	1.98207	2.50184e-05	0.000181595	up	chr10:96364606-96513926	-	6771	protein-coding	hsa:7093	tolloid-like 2
CYR61	1.9801	1.58968e-28	3.72216e-26	up	chr1:85580761-85583967	+	2295	protein-coding	hsa:3491	cysteine-rich, angiogenic inducer, 61
LOC105370560	1.98002	0.000241549	0.0013088	up	chr14:73027700-73059472	-	2303	ncRNA		uncharacterized LOC105370560
HIST1H2AM	1.97981	0.00040234	0.00204597	up	chr6:27892699-27893185	-	487	protein-coding	hsa:8336	histone cluster 1, H2am
BEST1	1.97806	0.000792042	0.00362676	up	chr11:61946722-61964465	+	4204	protein-coding	hsa:7439	bestrophin 1
DUSP1	1.97634	1.78627e-28	4.136e-26	up	chr5:172768090-172771200	-	2024	protein-coding	hsa:1843	dual specificity phosphatase 1
ITGA10	1.97526	3.92496e-08	5.79265e-07	up	chr1:145891208-145910189	-	5269	protein-coding	hsa:8515	integrin, alpha 10
ANKK1	1.97467	0.00736227	0.0238678	up	chr11:113386014-113400418	+	4541	protein-coding	hsa:255239	ankyrin repeat and kinase domain containing 1
PIGCP1	1.97444	0.00727538	0.023643	up	chr11:33075086-33076718	-	1347	pseudo		phosphatidylinositol glycan anchor biosynthesis, class C, pseudogene 1
SUSD2	1.97017	0.00359281	0.0132117	up	chr22:24181476-24189106	+	3183	protein-coding	hsa:56241	sushi domain containing 2
BAAT	1.963	0.00940518	0.0293801	up	chr9:101360417-101385005	-	3478	protein-coding	hsa:570	bile acid CoA:amino acid N-acyltransferase
CLEC4A	1.9574	2.70726e-07	3.29344e-06	up	chr12:8102932-8138607	+	2542	protein-coding	hsa:50856	C-type lectin domain family 4, member A
FUT1	1.95518	7.36956e-09	1.28299e-07	up	chr19:48747826-48755390	-	4246	protein-coding	hsa:2523	fucosyltransferase 1 (galactoside 2-alpha-L-fucosyltransferase, H blood group)
LOC90246	1.94996	5.09233e-10	1.14972e-08	up	chr3:128507835-128510595	+	2761	ncRNA	hsa:90246	uncharacterized LOC90246
FILIP1L	1.94717	6.24595e-09	1.10889e-07	up	chr3:99833144-100114513	-	4224	protein-coding	hsa:11259	filamin A interacting protein 1-like
LOC105369170	1.94633	0.00357003	0.0131558	up	chr6:142898624-142910326	-	5455	lncRNA		uncharacterized LOC105369170
LOC105373511	1.94337	0.00283617	0.0108069	up	chr2:101259882-101266681	-	1646	ncRNA		uncharacterized LOC105373511
JUN	1.93794	1.65545e-54	1.49991e-51	up	chr1:58780791-58784113	-	3323	protein-coding	hsa:3725	jun proto-oncogene
LOC101928788	1.93731	0.000575187	0.00278299	up	chr6:150934707-150935885	+	1179	ncRNA		ADP-ribosylation factor-like protein 4A-like
PRR7	1.93631	9.44399e-25	1.80554e-22	up	chr5:177445936-177456701	+	8421	protein-coding	hsa:80758	proline rich 7 (synaptic)
MIR7111	1.9355	0.00163084	0.00675243	up	chr6:35470508-35470579	+	72	ncRNA	hsa:102465668	microRNA 7111
CHMP4BP1	1.93111	0.00340635	0.0126578	up	chr14:55298602-55299496	+	895	pseudo		charged multivesicular body protein 4B pseudogene 1
LOC105373218	1.92767	2.63096e-09	5.09541e-08	up	chr1:236904577-236924235	+	5598	ncRNA		uncharacterized LOC105373218
RRH	1.92407	3.68105e-05	0.000254595	up	chr4:109827994-109844707	+	1558	protein-coding	hsa:10692	retinal pigment epithelium-derived rhodopsin homolog
MMP25	1.91893	0.000934427	0.00417239	up	chr16:3045963-3060729	+	3554	protein-coding	hsa:64386	matrix metallopeptidase 25
LOC107985734	1.91879	0.00331406	0.0123523	up	chr1:9614641-9622295	+	1102	protein-coding
LOC100287290	1.91729	5.58085e-11	1.54859e-09	up	chr3:158732441-158784552	+	15840	protein-coding	hsa:100287290	cytokine receptor CRL2
SLCO5A1	1.91666	8.65525e-37	3.5366e-34	up	chr8:69667046-69835064	-	9012	protein-coding	hsa:81796	solute carrier organic anion transporter family, member 5A1
LOC105369304	1.91649	0.000468327	0.00233592	up	chr21:14383419-14394886	+	2859	ncRNA		uncharacterized LOC105369304
LOC107984387	1.91361	0.00615351	0.0206758	up	chr11:112366265-112381214	+	7043	ncRNA
C3orf35	1.91293	1.34842e-07	1.76285e-06	up	chr3:37379111-37435497	+	7831	protein-coding	hsa:339883	chromosome 3 open reading frame 35
TNFRSF12A	1.91261	5.22713e-15	2.99253e-13	up	chr16:3020312-3022383	+	1033	protein-coding	hsa:51330	tumor necrosis factor receptor superfamily, member 12A
UCKL1-AS1	1.91162	0.00176157	0.00721772	up	chr20:63953384-63956985	+	3571	ncRNA	hsa:100113386	UCKL1 antisense RNA 1
CTSK	1.90292	5.0629e-08	7.31156e-07	up	chr1:150796208-150808441	-	1810	protein-coding	hsa:1513	cathepsin K
LOC285638	1.89229	9.41622e-05	0.000575945	up	chr5:109319454-109330456	-	8864	ncRNA	hsa:285638	uncharacterized LOC285638
ATP2A1	1.89057	1.81027e-13	8.03654e-12	up	chr16:28878488-28904509	+	3536	protein-coding	hsa:487	ATPase, Ca++ transporting, cardiac muscle, fast twitch 1
LRRC37A15P	1.88682	0.00113638	0.00493456	up	chr4:102727274-102730721	-	3448	pseudo		leucine rich repeat containing 37, member A15, pseudogene
LYG2	1.88377	0.0100577	0.0310691	up	chr2:99242246-99256732	-	2035	protein-coding	hsa:254773	lysozyme G-like 2
TMSB4XP4	1.88105	0.0162093	0.0460511	up	chr9:128342154-128342774	+	621	pseudo		thymosin beta 4, X-linked pseudogene 4
ETV1	1.87653	4.40652e-12	1.53558e-10	up	chr7:13891229-13991425	-	6810	protein-coding	hsa:2115	ets variant 1
LOC105371990	1.87462	0.000330328	0.00171806	up	chr18:10595846-10601177	+	1427	ncRNA		uncharacterized LOC105371990
OSTN	1.87152	7.32501e-17	5.356e-15	up	chr3:191199060-191265601	+	3398	protein-coding	hsa:344901	osteocrin
CMYA5	1.86725	5.41926e-09	9.79461e-08	up	chr5:79689339-79800226	+	12998	protein-coding	hsa:202333	cardiomyopathy associated 5
CHRNA10	1.86513	2.72181e-08	4.16445e-07	up	chr11:3665587-3673208	-	5141	protein-coding	hsa:57053	cholinergic receptor, nicotinic, alpha 10 (neuronal)
ANKAR	1.86061	2.80565e-18	2.53104e-16	up	chr2:189674292-189763059	+	4980	protein-coding	hsa:150709	ankyrin and armadillo repeat containing
LOC102723716	1.85468	0.0163101	0.0462808	up	chr8:38400237-38402518	-	1511	ncRNA	hsa:102723716	uncharacterized LOC102723716
NFKBIB	1.85391	0.0110245	0.0335336	up	NW_014040929.1:309372-318566	+	2251	protein-coding	hsa:4793	nuclear factor of kappa light polypeptide gene enhancer in B-cells inhibitor, beta
THBS1	1.84346	0.0172459	0.0484807	up	chr15:39581079-39598918	+	7241	protein-coding	hsa:7057	thrombospondin 1
CHD2	1.83803	4.93925e-61	5.41732e-58	up	chr15:92900321-93028007	+	9364	protein-coding	hsa:1106	chromodomain helicase DNA binding protein 2
ZNF654	1.83496	4.13393e-44	2.46134e-41	up	chr3:88059217-88144664	+	7082	protein-coding	hsa:55279	zinc finger protein 654
CEL	1.83248	7.16323e-05	0.000453722	up	chr9:133061978-133071863	+	2386	protein-coding	hsa:1056	carboxyl ester lipase
ZCCHC12	1.82985	1.85303e-42	1.01619e-39	up	chrX:118823743-118826973	+	2283	protein-coding	hsa:170261	zinc finger, CCHC domain containing 12
ZNF808	1.82338	0.00883604	0.0278696	up	chr19:52527656-52566018	+	5782	protein-coding	hsa:388558	zinc finger protein 808
BMS1P10	1.81926	0.00127219	0.00543482	up	chr9:63372803-63380012	-	1121	pseudo		BMS1 pseudogene 10
HSPA1B	1.81132	0.003294	0.0123039	up	chr6:31827735-31830254	+	2520	protein-coding	hsa:3304	heat shock 70kDa protein 1B
LOC105374585	1.80657	0.000166455	0.000944907	up	chr2:46666962-46682929	+	3516	lncRNA		uncharacterized LOC105374585
LOC345051	1.80639	0.000185947	0.00103775	up	chr4:146214769-146230875	+	2384	unknown	hsa:345051	hCG38984
NLRP14	1.80538	2.47267e-06	2.35287e-05	up	chr11:7020446-7089025	+	3823	protein-coding	hsa:338323	NLR family, pyrin domain containing 14
NUDT17	1.80494	2.09447e-17	1.63471e-15	up	chr1:145844985-145848954	+	2135	protein-coding	hsa:200035	nudix (nucleoside diphosphate linked moiety X)-type motif 17
PLEKHA6	1.80426	4.2511e-11	1.21521e-09	up	chr1:204218851-204378376	-	11719	protein-coding	hsa:22874	pleckstrin homology domain containing, family A member 6
NFKBIA	1.80055	9.0039e-30	2.50176e-27	up	chr14:35401510-35404754	-	1567	protein-coding	hsa:4792	nuclear factor of kappa light polypeptide gene enhancer in B-cells inhibitor, alpha
WDR78	1.79695	7.09362e-15	3.96311e-13	up	chr1:66812885-66924887	-	3848	protein-coding	hsa:79819	WD repeat domain 78
SSBP3-AS1	1.79438	0.0065888	0.0218046	up	chr1:54236443-54239063	+	2621	ncRNA	hsa:619518	SSBP3 antisense RNA 1
LOC100419515	1.79362	6.54312e-05	0.0004192	up	chr9:92840955-92841688	-	734	pseudo		zinc finger protein 41 pseudogene
CREB5	1.79281	1.34248e-55	1.33219e-52	up	chr7:28299321-28825894	+	9385	protein-coding	hsa:9586	cAMP responsive element binding protein 5
LOC107986006	1.78278	0.0112936	0.0341777	up	chr3:3127917-3132077	-	4066	ncRNA
DDN	1.78177	1.1924e-10	3.12559e-09	up	chr12:48995149-49001772	-	4350	protein-coding	hsa:23109	dendrin
HIST1H2BD	1.78153	2.01819e-07	2.52443e-06	up	chr6:26157985-26171349	+	921	protein-coding	hsa:3017	histone cluster 1, H2bd
LOC105375337	1.77789	0.0175241	0.0491104	up	chr7:67345609-67356274	+	1021	ncRNA		uncharacterized LOC105375337
LOC729867	1.77783	0.00225099	0.00890438	up	chr1:160202199-160208869	-	1578	ncRNA	hsa:729867	uncharacterized LOC729867
SPCS2P4	1.77711	7.30841e-06	6.17599e-05	up	chr1:28095035-28096458	-	1424	pseudo		signal peptidase complex subunit 2 homolog (S. cerevisiae) pseudogene 4
CEMIP	1.76834	0.0179016	0.0499332	up	chr15:80779343-80951662	+	7271	protein-coding	hsa:57214	cell migration inducing protein, hyaluronan binding
RN7SK	1.75631	1.70082e-07	2.17044e-06	up	chr6:52995620-52995951	+	332	snRNA	hsa:125050	RNA, 7SK small nuclear
TRABD2A	1.75339	8.26585e-05	0.000513725	up	chr2:84821650-84881975	-	3520	protein-coding	hsa:129293	TraB domain containing 2A
AQP3	1.7515	0.00451608	0.0160352	up	chr9:33441154-33447633	-	1976	protein-coding	hsa:360	aquaporin 3 (Gill blood group)
SLC5A12	1.75068	0.0135445	0.0397989	up	chr11:26667019-26723356	-	6483	protein-coding	hsa:159963	solute carrier family 5 (sodium/monocarboxylate cotransporter), member 12
DUSP5	1.74679	5.70623e-06	4.95055e-05	up	chr10:110497867-110511544	+	2528	protein-coding	hsa:1847	dual specificity phosphatase 5
LOC101927268	1.74315	0.00561994	0.019177	up	chr6:57855891-57884589	-	2795	ncRNA	hsa:101927268	uncharacterized LOC101927268
SEPT14P12	1.74165	0.0109869	0.0334388	up	chr1:197138748-197139307	-	560	pseudo		septin 14 pseudogene 12
ADCY10	1.73928	0.001317	0.00560214	up	chr1:167809080-167915556	-	7210	protein-coding	hsa:55811	adenylate cyclase 10 (soluble)
LOC105375740	1.73792	1.02485e-07	1.37965e-06	up	chr8:124567359-124580598	+	2577	ncRNA		uncharacterized LOC105375740
PNPLA1	1.73108	0.0154576	0.0443174	up	chr6:36242523-36313955	+	4451	protein-coding	hsa:285848	patatin-like phospholipase domain containing 1
MTMR11	1.7276	1.11332e-07	1.48341e-06	up	chr1:149928651-149936898	-	3702	protein-coding	hsa:10903	myotubularin related protein 11
KLF10	1.72714	1.32816e-29	3.59448e-27	up	chr8:102648777-102655902	-	3257	protein-coding	hsa:7071	Kruppel-like factor 10
LOC100129503	1.72392	0.00459743	0.0162465	up	chr17:81003413-81005072	+	1660	ncRNA
RNF138P1	1.72009	0.0154608	0.0443174	up	chr5:55528842-55534542	-	5701	pseudo	hsa:379013	ring finger protein 138, E3 ubiquitin protein ligase pseudogene 1
SPRED3	1.71495	1.02918e-10	2.72864e-09	up	chr19:38390061-38399884	+	5075	protein-coding	hsa:399473	sprouty-related, EVH1 domain containing 3
AOC2	1.70807	3.568e-15	2.1116e-13	up	chr17:42844592-42850707	+	2665	protein-coding	hsa:314	amine oxidase, copper containing 2 (retina-specific)
LOC107984617	1.70799	2.66115e-05	0.000191756	up	chr13:91359059-91365107	+	4312	ncRNA
LOC107987097	1.70784	6.423e-08	9.05608e-07	up	chr9:93431417-93439282	-	7106	ncRNA
PLEK	1.70578	0.00180008	0.0073625	up	chr2:68365190-68397453	+	2852	protein-coding	hsa:5341	pleckstrin
LOC105372631	1.70493	1.29793e-05	0.000101683	up	chr20:45427301-45457215	+	3982	ncRNA		uncharacterized LOC105372631
NDRG1	1.70457	2.01485e-43	1.16632e-40	up	chr8:133237171-133297587	-	3478	protein-coding	hsa:10397	N-myc downstream regulated 1
RPS14P3	1.70342	6.54501e-05	0.0004192	up	chr1:19607807-19608644	+	838	pseudo	hsa:644068	ribosomal protein S14 pseudogene 3
CTGF	1.70201	3.62518e-06	3.29603e-05	up	chr6:131948176-131951378	-	2344	protein-coding	hsa:1490	connective tissue growth factor
FAM179A	1.69842	0.0052451	0.0181287	up	chr2:28981298-29052230	+	3597	protein-coding	hsa:165186	family with sequence similarity 179, member A
IQUB	1.69324	0.00192113	0.00779483	up	chr7:123452181-123535077	-	6696	protein-coding	hsa:154865	IQ motif and ubiquitin domain containing
TMED6	1.69157	0.00191243	0.00776411	up	chr16:69343246-69351809	-	940	protein-coding	hsa:146456	transmembrane emp24 protein transport domain containing 6
FTH1P3	1.69024	0.0124953	0.0372516	up	chr2:27392623-27393576	-	954	pseudo	hsa:2498	ferritin, heavy polypeptide 1 pseudogene 3
ASS1P2	1.67721	0.0162852	0.0462229	up	chr2:38810215-38811756	-	1542	pseudo		argininosuccinate synthetase 1 pseudogene 2
FHDC1	1.67088	3.8004e-08	5.62475e-07	up	chr4:152911570-152979696	+	7201	protein-coding	hsa:85462	FH2 domain containing 1
WNK4	1.66927	7.11609e-14	3.39342e-12	up	chr17:42779701-42797066	+	5212	protein-coding	hsa:65266	WNK lysine deficient protein kinase 4
UBBP2	1.66774	0.0145802	0.0422876	up	chr1:217850259-217850683	-	425	pseudo		ubiquitin B pseudogene 2
TGFB2	1.66471	3.53114e-05	0.000245285	up	chr1:218345334-218444619	+	5954	protein-coding	hsa:7042	transforming growth factor, beta 2
MAPK13	1.65813	4.63138e-06	4.10346e-05	up	chr6:36130484-36144524	+	6348	protein-coding	hsa:5603	mitogen-activated protein kinase 13
ZNF510	1.65707	3.52479e-29	9.29787e-27	up	chr9:96754549-96778549	-	6994	protein-coding	hsa:22869	zinc finger protein 510
ZNF528	1.65487	0.0125716	0.0374364	up	chr19:52392771-52418408	+	4347	protein-coding	hsa:84436	zinc finger protein 528
MVP	1.65386	1.23367e-06	1.27333e-05	up	chr16:29820394-29848039	+	2925	protein-coding	hsa:9961	major vault protein
TRNS1	1.65277	1.80679e-05	0.000136222	up	chrMT:7446-7514	-	69	tRNA	hsa:4574	tRNA
MAFG	1.65029	9.07484e-45	5.73062e-42	up	chr17:81918269-81927711	-	5972	protein-coding	hsa:4097	v-maf avian musculoaponeurotic fibrosarcoma oncogene homolog G
LOC107987279	1.64971	0.000462252	0.00231115	up	chr20:29295766-29299691	-	210	lncRNA
PLGLB2	1.64677	0.00965966	0.0300669	up	chr2:87748087-87759476	+	3016	protein-coding	hsa:5342	plasminogen-like B2
SNORD99	1.64635	0.00359017	0.0132059	up	chr1:28578743-28578822	-	80	snoRNA	hsa:692212	small nucleolar RNA, C/D box 99
LOC729222	1.64444	0.000609951	0.00291499	up	chr12:27100129-27185062	+	1685	pseudo	hsa:729222	liprin-beta-1-like
LOC107985901	1.64304	0.0109194	0.0332822	up	chr2:75679660-75691775	+	1335	lncRNA
CDKN1A	1.64175	6.21036e-13	2.4936e-11	up	chr6:36676460-36687339	+	2311	protein-coding	hsa:1026	cyclin-dependent kinase inhibitor 1A (p21, Cip1)
ARID3C	1.63783	0.000195988	0.00108738	up	chr9:34621360-34633112	-	4423	protein-coding	hsa:138715	AT rich interactive domain 3C (BRIGHT-like)
GPR35	1.63767	0.000131223	0.000766197	up	chr2:240605408-240631259	+	2272	protein-coding	hsa:2859	G protein-coupled receptor 35
LAP3P2	1.63393	0.0130795	0.0386779	up	chr6:36673750-36675445	+	1696	pseudo		leucine aminopeptidase 3 pseudogene 2
SMG1P4	1.63281	0.00038601	0.00197255	up	chr16:21879337-21916024	-	36688	pseudo		SMG1 pseudogene 4
BMP2	1.63092	0.000790661	0.00362282	up	chr20:6767700-6780280	+	3198	protein-coding	hsa:650	bone morphogenetic protein 2
ZNF460	1.62867	2.21017e-34	7.94097e-32	up	chr19:57279408-57298370	+	8516	protein-coding	hsa:10794	zinc finger protein 460
ABCC2	1.62601	7.50471e-06	6.32208e-05	up	chr10:99782598-99853741	+	6303	protein-coding	hsa:1244	ATP-binding cassette, sub-family C (CFTR/MRP), member 2
C17orf107	1.62286	0.0075569	0.0243925	up	chr17:4899653-4902932	+	3082	protein-coding	hsa:100130311	chromosome 17 open reading frame 107
LOC107986585	1.62058	0.00955413	0.0297757	up	chr6:27885546-27889417	-	1830	lncRNA
ARHGAP4	1.616	0.000152214	0.000874305	up	chrX:153907376-153926260	-	3372	protein-coding	hsa:393	Rho GTPase activating protein 4
LOC107987245	1.61445	1.34866e-11	4.25829e-10	up	chr17:8481389-8486358	+	3589	ncRNA
TYW1B	1.61147	1.12163e-10	2.95123e-09	up	chr7:72574507-72828234	-	3157	protein-coding	hsa:441250	tRNA-yW synthesizing protein 1 homolog B (S. cerevisiae)
TMEM81	1.60786	1.90349e-08	3.00278e-07	up	chr1:205083129-205084460	-	1332	protein-coding	hsa:388730	transmembrane protein 81
ARTN	1.60355	0.00817727	0.0261199	up	chr1:43933320-43937240	+	1944	protein-coding	hsa:9048	artemin
SLC13A3	1.60303	4.82678e-09	8.81168e-08	up	chr20:46557823-46684485	-	4084	protein-coding	hsa:64849	solute carrier family 13 (sodium-dependent dicarboxylate transporter), member 3
LOC105373703	1.60046	0.0157382	0.0449457	up	chr2:155792901-155914006	-	3153	ncRNA		uncharacterized LOC105373703
LOC105375384	1.59875	1.15457e-05	9.1692e-05	up	chr7:87199302-87202754	+	2500	ncRNA		uncharacterized LOC105375384
CXCR4	1.59838	6.2007e-08	8.79621e-07	up	chr2:136114349-136118155	-	1895	protein-coding	hsa:7852	chemokine (C-X-C motif) receptor 4
LOC107987173	1.59216	1.38226e-06	1.41132e-05	up	chr12:9397064-9398375	-	912	lncRNA
CCDC170	1.59097	0.0032088	0.0120245	up	chr6:151494040-151621193	+	5321	protein-coding	hsa:80129	coiled-coil domain containing 170
LOC107986025	1.59088	0.0026131	0.0100812	up	chr3:131401075-131407396	-	4059	ncRNA
LOC101928156	1.58858	0.0142559	0.0414772	up	chr2:216519134-216529581	+	630	ncRNA	hsa:101928156	uncharacterized LOC101928156
SLC23A3	1.58716	0.0109583	0.0333762	up	chr2:219161459-219170095	-	2418	protein-coding	hsa:151295	solute carrier family 23, member 3
LOC105371686	1.57026	0.00682865	0.0224098	up	chr1:202591668-202605030	+	4195	ncRNA		uncharacterized LOC105371686
ADHFE1	1.56769	0.000163195	0.000929693	up	chr8:66432483-66468809	+	1895	protein-coding	hsa:137872	alcohol dehydrogenase, iron containing, 1
MIR3682	1.56725	0.0130902	0.0386979	up	chr2:53849122-53849205	-	84	ncRNA	hsa:100500850	microRNA 3682
IER2	1.56623	1.75712e-26	3.73288e-24	up	chr19:13150468-13154908	+	2050	protein-coding	hsa:9592	immediate early response 2
MIR548D1	1.56397	0.00968451	0.0301352	up	chr8:123348034-123348130	-	97	ncRNA	hsa:693130	microRNA 548d-1
PAICSP1	1.56348	4.68894e-07	5.38363e-06	up	chr9:37878061-37912435	+	34375	pseudo		phosphoribosylaminoimidazole carboxylase, phosphoribosylaminoimidazole succinocarboxamide synthetase pseudogene 1
RPPH1	1.56127	3.76974e-08	5.58334e-07	up	chr14:20343071-20343411	-	341	ncRNA	hsa:85495	ribonuclease P RNA component H1
LOC107987306	1.56116	0.000791944	0.00362676	up	chr21:7623699-7658469	-	7697	pseudo
THAP2	1.55621	1.0671e-14	5.74607e-13	up	chr12:71663897-71680648	+	4840	protein-coding	hsa:83591	THAP domain containing, apoptosis associated protein 2
RN7SL3	1.55538	3.42601e-06	3.14227e-05	up	chr14:49853616-49853914	-	299	scRNA		RNA, 7SL, cytoplasmic 3
PNPLA7	1.55255	7.44868e-06	6.27925e-05	up	chr9:137459449-137550666	-	5978	protein-coding	hsa:375775	patatin-like phospholipase domain containing 7
FAM83E	1.54479	0.000281778	0.00149874	up	chr19:48600600-48614841	-	3125	protein-coding	hsa:54854	family with sequence similarity 83, member E
PAUPAR	1.54123	0.0101048	0.0311778	up	chr11:31826567-31829303	+	2737	ncRNA		PAX6 upstream antisense RNA
PIP5KL1	1.53773	0.0006031	0.0028892	up	chr9:127920886-127931958	-	3239	protein-coding	hsa:138429	phosphatidylinositol-4-phosphate 5-kinase-like 1
BCO2	1.53392	0.00448086	0.0159264	up	chr11:112175485-112218929	+	2912	protein-coding	hsa:83875	beta-carotene oxygenase 2
LOC107986485	1.53141	6.51682e-05	0.000418244	up	chr5:175899049-175911809	-	12248	ncRNA
ECM1	1.53028	0.000180594	0.00101357	up	chr1:150508011-150513789	+	2225	protein-coding	hsa:1893	extracellular matrix protein 1
IRS2	1.52909	1.38538e-11	4.361e-10	up	chr13:109753837-109786567	-	6998	protein-coding	hsa:8660	insulin receptor substrate 2
IKZF4	1.52877	2.2389e-09	4.40153e-08	up	chr12:56007647-56038435	+	5484	protein-coding	hsa:64375	IKAROS family zinc finger 4 (Eos)
ACTN4	1.52711	0.00191303	0.00776501	up	NW_014040929.1:57252-140168	+	3966	protein-coding	hsa:81	actinin, alpha 4
PCNPP1	1.52038	0.000302346	0.00159186	up	chr12:111666931-111670379	-	2212	pseudo		PEST containing nuclear protein pseudogene 1
LOC107985360	1.52008	1.28637e-08	2.1191e-07	up	chr1:231359328-231369843	+	2350	ncRNA
DSTNP2	1.51777	6.07232e-06	5.23113e-05	up	chr12:6884682-6885786	+	1105	pseudo	hsa:171220	destrin (actin depolymerizing factor) pseudogene 2
ZNF461	1.51271	6.25546e-09	1.10942e-07	up	chr19:36636621-36666853	-	4144	protein-coding	hsa:92283	zinc finger protein 461
PRKXP1	1.51062	1.20616e-13	5.54859e-12	up	chr15:100547752-100559283	-	11532	pseudo	hsa:441733	protein kinase, X-linked, pseudogene 1
LOC105376958	1.50989	0.0115221	0.0347734	up	chr3:14224674-14230149	+	1398	ncRNA		uncharacterized LOC105376958
EFNA2	1.50902	0.000598249	0.00287124	up	chr19:1282817-1301431	+	3948	protein-coding	hsa:1943	ephrin-A2
LOC105370491	1.50429	0.015939	0.0454134	up	chr14:50837672-50860611	-	3092	ncRNA		uncharacterized LOC105370491
LOC107983994	1.50374	3.30335e-06	3.03655e-05	up	chr8:145057071-145065864	+	4679	protein-coding
PPP1R32	1.5004	0.00470678	0.0165795	up	chr11:61481113-61490928	+	1539	protein-coding	hsa:220004	protein phosphatase 1, regulatory subunit 32
RARA	1.4945	2.14045e-24	3.87868e-22	up	chr17:40309171-40357643	+	3477	protein-coding	hsa:5914	retinoic acid receptor, alpha
YPEL5	1.49028	4.32457e-29	1.09902e-26	up	chr2:30146568-30160533	+	2855	protein-coding	hsa:51646	yippee-like 5 (Drosophila)
WDR93	1.48661	0.0173995	0.04884	up	chr15:89690074-89744390	+	3009	protein-coding	hsa:56964	WD repeat domain 93
KDM6B	1.48489	2.14785e-14	1.09436e-12	up	chr17:7834210-7854800	+	8057	protein-coding	hsa:23135	lysine (K)-specific demethylase 6B
RFX3	1.48488	1.26206e-14	6.6921e-13	up	chr9:3218297-3526001	-	10773	protein-coding	hsa:5991	regulatory factor X, 3 (influences HLA class II expression)
SNORA21	1.48024	0.00121353	0.00521739	up	chr17:38852863-38852995	-	133	snoRNA	hsa:619505	small nucleolar RNA, H/ACA box 21
NPFF	1.47866	0.00248907	0.00968206	up	chr12:53506688-53507638	-	824	protein-coding	hsa:8620	neuropeptide FF-amide peptide precursor
PHLDA1	1.47745	5.4544e-05	0.000358902	up	chr12:76025447-76031776	-	5913	protein-coding	hsa:22822	pleckstrin homology-like domain, family A, member 1
LRRTM2	1.47592	0.0111528	0.0338547	up	chr5:138869390-138875368	-	5628	protein-coding	hsa:26045	leucine rich repeat transmembrane neuronal 2
CTH	1.47336	9.83023e-47	7.06387e-44	up	chr1:70411218-70441949	+	4258	protein-coding	hsa:1491	cystathionine gamma-lyase
FBXL19-AS1	1.46704	7.59755e-15	4.22201e-13	up	chr16:30919319-30923269	-	3951	ncRNA	hsa:283932	FBXL19 antisense RNA 1 (head to head)
ID1	1.46136	1.18978e-09	2.4695e-08	up	chr20:31605283-31606515	+	1233	protein-coding	hsa:3397	inhibitor of DNA binding 1, dominant negative helix-loop-helix protein
ADAMTSL3	1.46033	0.00230349	0.00907245	up	chr15:83654086-84039842	+	7418	protein-coding	hsa:57188	ADAMTS-like 3
ZNF367	1.45869	4.00982e-37	1.67121e-34	up	chr9:96385941-96418643	-	3704	protein-coding	hsa:195828	zinc finger protein 367
AGBL3	1.45184	2.35887e-07	2.90866e-06	up	chr7:134985169-135135782	+	5141	protein-coding	hsa:340351	ATP/GTP binding protein-like 3
PDE8B	1.44442	0.00747224	0.0241717	up	chr5:77180252-77428256	+	4698	protein-coding	hsa:8622	phosphodiesterase 8B
SPRED1	1.44419	1.21789e-14	6.47439e-13	up	chr15:38252087-38357249	+	8050	protein-coding	hsa:161742	sprouty-related, EVH1 domain containing 1
L1CAM	1.44008	0.0171849	0.0483288	up	chrX:153861514-153886174	-	5141	protein-coding	hsa:3897	L1 cell adhesion molecule
LOC107985367	1.43564	5.85032e-10	1.29559e-08	up	chr1:236535527-236537884	-	2202	ncRNA
RMRP	1.4349	0.00119422	0.00514607	up	chr9:35657751-35658018	-	268	ncRNA	hsa:6023	RNA component of mitochondrial RNA processing endoribonuclease
AMOTL2	1.43033	5.12141e-15	2.9473e-13	up	chr3:134355345-134375417	-	5008	protein-coding	hsa:51421	angiomotin like 2
COL7A1	1.42947	3.13628e-14	1.57108e-12	up	chr3:48564073-48595302	-	9277	protein-coding	hsa:1294	collagen, type VII, alpha 1
DLG2	1.42921	0.00069026	0.00323898	up	chr11:83455009-85628534	-	9804	protein-coding	hsa:1740	discs, large homolog 2 (Drosophila)
LOC105372881	1.42786	0.00619421	0.0207693	up	chr1:207365822-207373252	+	6542	ncRNA		uncharacterized LOC105372881
LOC107987172	1.4274	3.44856e-09	6.46264e-08	up	chr12:9408856-9413655	-	804	ncRNA
LBH	1.42571	3.69647e-06	3.35646e-05	up	chr2:30231531-30260033	+	3091	protein-coding	hsa:81606	limb bud and heart development
CCDC150P1	1.42362	0.00557806	0.01905	up	chr12:122322174-122323847	-	1674	pseudo		coiled-coil domain containing 150 pseudogene 1
NR4A2	1.41855	1.30101e-05	0.000101848	up	chr2:156324432-156334683	-	5318	protein-coding	hsa:4929	nuclear receptor subfamily 4, group A, member 2
ASNSP1	1.41734	1.41173e-10	3.65e-09	up	chr8:46579206-46617739	-	1754	pseudo		asparagine synthetase pseudogene 1
LOC389473	1.41573	0.00946563	0.0295424	up	chr7:23480583-23482569	+	1987	pseudo		chromosome 5 open reading frame 13 pseudogene
ZNF92	1.41363	1.71742e-36	6.50715e-34	up	chr7:65373799-65401135	+	3342	protein-coding	hsa:168374	zinc finger protein 92
PILRA	1.40053	0.00197022	0.00797076	up	chr7:100373445-100400099	+	1316	protein-coding	hsa:29992	paired immunoglobin-like type 2 receptor alpha
TMEM217	1.3972	0.0169392	0.047802	up	chr6:37212178-37259034	-	2023	protein-coding	hsa:221468	transmembrane protein 217
SRRM5	1.39275	0.00605423	0.020402	up	chr19:43612101-43614498	+	2398	protein-coding	hsa:100170229	serine/arginine repetitive matrix 5
INHBE	1.39032	0.00630844	0.0210709	up	chr12:57455313-57458008	+	2437	protein-coding	hsa:83729	inhibin, beta E
LINC01004	1.388	1.094e-16	7.80746e-15	up	chr7:104981747-104991165	-	9419	ncRNA	hsa:100216546	long intergenic non-protein coding RNA 1004
LOC101926984	1.38746	0.000527662	0.00258835	up	chr17:28263634-28272468	-	8835	ncRNA	hsa:101926984	uncharacterized LOC101926984
SLC3A2	1.38213	2.77409e-34	9.79819e-32	up	chr11:62856012-62888883	+	2344	protein-coding	hsa:6520	solute carrier family 3 (amino acid transporter heavy chain), member 2
BACH2	1.38047	8.76638e-15	4.82012e-13	up	chr6:89926528-90296912	-	10420	protein-coding	hsa:60468	BTB and CNC homology 1, basic leucine zipper transcription factor 2
SETBP1	1.37928	0.000424983	0.002148	up	chr18:44680173-45068510	+	9899	protein-coding	hsa:26040	SET binding protein 1
UCP3	1.37297	0.000105966	0.000635096	up	chr11:74000281-74009237	-	2425	protein-coding	hsa:7352	uncoupling protein 3 (mitochondrial, proton carrier)
LOC105374638	1.37156	4.64888e-05	0.000312208	up	chr5:6341515-6363695	-	16987	lncRNA		uncharacterized LOC105374638
ESRRB	1.3704	3.4019e-05	0.000237495	up	chr14:76371347-76501839	+	4943	protein-coding	hsa:2103	estrogen-related receptor beta
PLAC8L1	1.3701	0.000299027	0.00157717	up	chr5:146084149-146104383	-	1382	protein-coding	hsa:153770	PLAC8-like 1
SDCBP2-AS1	1.36797	6.50307e-07	7.19307e-06	up	chr20:1325343-1378735	+	2479	ncRNA	hsa:100507495	SDCBP2 antisense RNA 1
AURKC	1.36705	0.0139223	0.0407253	up	chr19:57230317-57235550	+	2000	protein-coding	hsa:6795	aurora kinase C
BAG3	1.36426	2.83098e-25	5.61856e-23	up	chr10:119651347-119677819	+	2591	protein-coding	hsa:9531	BCL2-associated athanogene 3
DDIT3	1.3582	2.58171e-10	6.27773e-09	up	chr12:57516588-57520517	-	1178	protein-coding	hsa:1649	DNA-damage-inducible transcript 3
OCLN	1.35761	0.000696493	0.00326016	up	chr5:69492292-69558104	+	6438	protein-coding	hsa:100506658	occludin
LOC107984138	1.3458	1.60373e-10	4.09059e-09	up	chr16:70226339-70246610	-	2807	protein-coding
NLGN3	1.34216	3.52513e-07	4.18576e-06	up	chrX:71144389-71175307	+	5493	protein-coding	hsa:54413	neuroligin 3
HIST1H3B	1.342	0.0130466	0.038619	up	chr6:26031589-26032060	-	472	protein-coding	hsa:8358	histone cluster 1, H3b
E2F2	1.33983	0.014085	0.0410743	up	chr1:23505696-23531266	-	5233	protein-coding	hsa:1870	E2F transcription factor 2
ZNF833P	1.33404	3.95213e-05	0.000271273	up	chr19:11673998-11686569	+	2000	pseudo	hsa:401898	zinc finger protein 833, pseudogene
LOC100420981	1.33398	7.80053e-06	6.5362e-05	up	chr12:32726405-32727514	-	1110	pseudo		nucleosome assembly protein 1-like 1 pseudogene
BTG3	1.32816	2.03786e-21	2.77561e-19	up	NT_187627.1:448-9256	-	706	protein-coding	hsa:10950	BTG family, member 3
FAM83G	1.32727	5.75373e-13	2.31471e-11	up	chr17:18968789-19006144	-	5293	protein-coding	hsa:644815	family with sequence similarity 83, member G
LOC100379224	1.32382	0.002488	0.00968023	up	chr19:44105339-44113183	-	3361	ncRNA	hsa:100379224	uncharacterized LOC100379224
DNAJB9	1.31599	3.19607e-18	2.83417e-16	up	chr7:108569745-108574850	+	2538	protein-coding	hsa:4189	DnaJ (Hsp40) homolog, subfamily B, member 9
ZBTB20	1.31586	1.76387e-05	0.000133518	up	chr3:114314500-115147280	-	27373	protein-coding	hsa:26137	zinc finger and BTB domain containing 20
MMP14	1.31304	4.55323e-06	4.04406e-05	up	chr14:22836533-22847600	+	3595	protein-coding	hsa:4323	matrix metallopeptidase 14 (membrane-inserted)
TAGLN	1.31156	0.000976956	0.00432797	up	chr11:117199324-117204792	+	1557	protein-coding	hsa:6876	transgelin
CSNK1G1	1.31154	2.57172e-26	5.3592e-24	up	chr15:64165517-64356243	-	8163	protein-coding	hsa:53944	casein kinase 1, gamma 1
SNORD81	1.30753	0.00159487	0.00662063	up	chr1:173864175-173864217	-	43	snoRNA	hsa:26769	small nucleolar RNA, C/D box 81
ZNF721	1.30486	3.79844e-29	9.89445e-27	up	chr4:439984-499171	-	4692	protein-coding	hsa:170960	zinc finger protein 721
C2orf82	1.3042	9.61614e-05	0.000586624	up	chr2:232865678-232878700	+	2270	protein-coding	hsa:389084	chromosome 2 open reading frame 82
RAB33B	1.30313	2.37312e-11	7.12586e-10	up	chr4:139453232-139475916	+	3965	protein-coding	hsa:83452	RAB33B, member RAS oncogene family
YPEL1	1.2994	0.000277078	0.00147636	up	chr22:21697536-21735834	-	4721	protein-coding	hsa:29799	yippee-like 1 (Drosophila)
BRD2	1.29549	1.29029e-16	9.11468e-15	up	chr6:32968660-32981505	+	4899	protein-coding	hsa:6046	bromodomain containing 2
CHAC1	1.29354	2.77523e-05	0.000198739	up	chr15:40942135-40956519	+	6083	protein-coding	hsa:79094	ChaC, cation transport regulator homolog 1 (E. coli)
ZFP36L2	1.29304	6.91865e-27	1.50185e-24	up	chr2:43222402-43226606	-	3693	protein-coding	hsa:678	ZFP36 ring finger protein-like 2
ERRFI1	1.29294	4.15694e-20	4.89415e-18	up	chr1:8011719-8026333	-	4307	protein-coding	hsa:54206	ERBB receptor feedback inhibitor 1
NR4A1	1.29248	2.11377e-07	2.62822e-06	up	chr12:52022832-52059507	+	4172	protein-coding	hsa:3164	nuclear receptor subfamily 4, group A, member 1
PIP5K1B	1.29109	0.00164741	0.00681199	up	chr9:68705217-69009176	+	5608	protein-coding	hsa:8395	phosphatidylinositol-4-phosphate 5-kinase, type I, beta
STX3	1.29099	1.16787e-29	3.20226e-27	up	chr11:59755059-59805882	+	6475	protein-coding	hsa:6809	syntaxin 3
ZSWIM4	1.2891	0.00346646	0.0128386	up	chr19:13795424-13832254	+	4796	protein-coding	hsa:65249	zinc finger, SWIM-type containing 4
NUP50P2	1.28139	0.00477456	0.0167644	up	chr6:25139844-25141539	+	1696	pseudo		nucleoporin 50 pseudogene 2
ZBTB43	1.2764	1.18809e-24	2.19102e-22	up	chr9:126804072-126838210	+	6295	protein-coding	hsa:23099	zinc finger and BTB domain containing 43
RND3	1.27424	1.13843e-30	3.34136e-28	up	chr2:150468193-150487695	-	2807	protein-coding	hsa:390	Rho family GTPase 3
PTCH2	1.27192	0.00217986	0.00866251	up	chr1:44819844-44842944	-	4298	protein-coding	hsa:8643	patched 2
PLCL1	1.27172	0.00162026	0.00671531	up	chr2:197804702-198149884	+	6818	protein-coding	hsa:5334	phospholipase C-like 1
NPIPB9	1.26413	4.20404e-07	4.89704e-06	up	chr16:28735500-28772911	+	3710	protein-coding	hsa:100507607	nuclear pore complex interacting protein family, member B9
KCNJ14	1.26241	1.90185e-09	3.81451e-08	up	chr19:48455707-48466110	+	2851	protein-coding	hsa:3770	potassium inwardly-rectifying channel, subfamily J, member 14
WNT9A	1.26085	0.0125979	0.0374931	up	chr1:227918658-227947975	-	4529	protein-coding	hsa:7483	wingless-type MMTV integration site family, member 9A
SGK1	1.25902	2.95374e-08	4.4831e-07	up	chr6:134169246-134318112	-	3201	protein-coding	hsa:6446	serum/glucocorticoid regulated kinase 1
EPHA2	1.25836	6.4995e-06	5.55778e-05	up	chr1:16124337-16156104	-	3964	protein-coding	hsa:1969	EPH receptor A2
RPS4XP16	1.25776	0.00461855	0.0163073	up	chr13:51460495-51461380	+	886	pseudo		ribosomal protein S4X pseudogene 16
SNORD139	1.2564	1.76931e-05	0.000133735	up	chr22:39316842-39316896	-	55	snoRNA
NHSL1	1.25573	1.20427e-20	1.48496e-18	up	chr6:138422043-138692616	-	9519	protein-coding	hsa:57224	NHS-like 1
SLC25A25	1.25526	2.5435e-18	2.31458e-16	up	chr9:128068200-128109258	+	3870	protein-coding	hsa:114789	solute carrier family 25 (mitochondrial carrier; phosphate carrier), member 25
EFCAB5	1.25476	0.0117588	0.0353494	up	chr17:29929856-30108452	+	5243	protein-coding	hsa:374786	EF-hand calcium binding domain 5
ZNF256	1.25053	1.78533e-09	3.5877e-08	up	chr19:57940833-57947733	-	2210	protein-coding	hsa:10172	zinc finger protein 256
ZNF596	1.24854	0.000811259	0.00370417	up	chr8:232137-247340	+	4419	protein-coding	hsa:169270	zinc finger protein 596
ZNF804A	1.2465	0.0021929	0.00870886	up	chr2:184598366-184939487	+	4685	protein-coding	hsa:91752	zinc finger protein 804A
TFAP2E	1.24539	0.00156745	0.00651589	up	chr1:35571067-35595591	+	4751	protein-coding	hsa:339488	transcription factor AP-2 epsilon (activating enhancer binding protein 2 epsilon)
KMT2E-AS1	1.24483	2.40393e-06	2.2948e-05	up	chr7:105010542-105014141	-	3600	ncRNA	hsa:100216545	KMT2E antisense RNA 1 (head to head)
ALS2CR12	1.2448	0.0137632	0.0403392	up	chr2:201288271-201357398	-	2283	protein-coding	hsa:130540	amyotrophic lateral sclerosis 2 (juvenile) chromosome region, candidate 12
XBP1	1.24467	8.26156e-38	3.58672e-35	up	chr22:28794560-28800572	-	1820	protein-coding	hsa:7494	X-box binding protein 1
LOC107985678	1.24391	8.57465e-07	9.22495e-06	up	chrX:41334304-41337401	+	2224	protein-coding
E2F3	1.23962	1.11804e-35	4.16051e-33	up	chr6:20353285-20493714	+	5712	protein-coding	hsa:1871	E2F transcription factor 3
LOC107985493	1.23734	0.00520927	0.0180206	up	chr21:36966461-36971050	+	2648	lncRNA
ARHGEF28	1.23723	1.20526e-05	9.52823e-05	up	chr5:73626158-73941993	+	6789	protein-coding	hsa:64283	Rho guanine nucleotide exchange factor (GEF) 28
LOC105376577	1.23374	0.000607546	0.00290782	up	chr11:18349238-18350914	+	1570	ncRNA		uncharacterized LOC105376577
SPRY2	1.23036	8.10068e-09	1.39397e-07	up	chr13:80335976-80341115	-	2708	protein-coding	hsa:10253	sprouty homolog 2 (Drosophila)
RNF44	1.227	3.94013e-17	3.00763e-15	up	chr5:176526699-176543456	-	4153	protein-coding	hsa:22838	ring finger protein 44
SESN2	1.22676	6.42673e-25	1.25165e-22	up	chr1:28259452-28282491	+	3528	protein-coding	hsa:83667	sestrin 2
LOC102724832	1.22557	0.0176742	0.0494512	up	chr4:73259161-73369942	+	1548	ncRNA	hsa:102724832	uncharacterized LOC102724832
NXF1	1.22462	1.46333e-34	5.34987e-32	up	chr11:62792125-62805492	-	4147	protein-coding	hsa:10482	nuclear RNA export factor 1
OXTR	1.22458	0.00265452	0.0102017	up	chr3:8748579-8769614	-	6166	protein-coding	hsa:5021	oxytocin receptor
CDRT1	1.22299	0.0036019	0.0132381	up	chr17:15565482-15619704	-	3210	protein-coding	hsa:374286	CMT1A duplicated region transcript 1
NFIL3	1.21767	2.24529e-11	6.76152e-10	up	chr9:91409045-91425063	-	2228	protein-coding	hsa:4783	nuclear factor, interleukin 3 regulated
IFRD1	1.21435	9.04696e-37	3.62557e-34	up	chr7:112423144-112477203	+	3510	protein-coding	hsa:3475	interferon-related developmental regulator 1
LOC107984345	1.21303	0.00506174	0.0176008	up	chr11:69134755-69162440	+	7646	ncRNA
THAP5P1	1.2116	0.0097256	0.0302403	up	chr7:158622173-158623381	-	1209	pseudo		THAP domain containing 5 pseudogene 1
GATA2	1.2104	3.23297e-19	3.30254e-17	up	chr3:128479422-128493187	-	3475	protein-coding	hsa:2624	GATA binding protein 2
MIR186	1.20941	0.00236638	0.0092903	up	chr1:71067631-71067716	-	86	ncRNA	hsa:406962	microRNA 186
SH3BP5-AS1	1.20826	1.0201e-10	2.708e-09	up	chr3:15254184-15264498	+	5575	ncRNA	hsa:100505696	SH3BP5 antisense RNA 1
OLIG2	1.20742	6.01319e-05	0.000390549	up	chr21:33025908-33029196	+	2722	protein-coding	hsa:10215	oligodendrocyte lineage transcription factor 2
ADM5	1.2051	1.7226e-05	0.000130869	up	chr19:49688685-49690990	+	2112	protein-coding	hsa:199800	adrenomedullin 5 (putative)
LRRC39	1.19891	1.7337e-05	0.00013152	up	chr1:100148448-100178273	-	1946	protein-coding	hsa:127495	leucine rich repeat containing 39
ZNF493	1.19636	1.81398e-10	4.56541e-09	up	chr19:21397119-21427495	+	4955	protein-coding	hsa:284443	zinc finger protein 493
GK4P	1.19309	0.0048295	0.0169202	up	chrX:101778466-101780653	-	2188	pseudo		glycerol kinase 4 pseudogene
DPY19L1P2	1.19276	0.0115472	0.0348438	up	chr7:32826302-32838744	+	1166	pseudo		DPY19L1 pseudogene 2
TECTA	1.19245	0.000168725	0.000956819	up	chr11:121102666-121190806	+	6468	protein-coding	hsa:7007	tectorin alpha
THUMPD3-AS1	1.18923	3.1924e-19	3.27716e-17	up	chr3:9385264-9397494	-	1946	ncRNA	hsa:440944	THUMPD3 antisense RNA 1
REC8	1.18417	0.0116309	0.035051	up	chr14:24171853-24180408	+	2760	protein-coding	hsa:9985	REC8 meiotic recombination protein
SNORD43	1.18347	0.0125366	0.0373589	up	chr22:39319052-39319113	-	62	snoRNA	hsa:26807	small nucleolar RNA, C/D box 43
LOC105373608	1.18165	0.016799	0.0474935	up	chr2:127424700-127473707	-	5885	ncRNA		uncharacterized LOC105373608
DUSP10	1.17921	0.00146629	0.00615675	up	chr1:221701420-221742176	-	2680	protein-coding	hsa:11221	dual specificity phosphatase 10
RNR2	1.17627	4.51862e-07	5.2313e-06	up	chrMT:1671-3229	+	1559	other	hsa:4550	l-rRNA
PSMD6-AS2	1.17282	1.55451e-06	1.56646e-05	up	chr3:64004022-64012243	+	2551	ncRNA	hsa:100507062	PSMD6 antisense RNA 2
MEX3C	1.16838	4.7204e-24	8.48003e-22	up	chr18:51174550-51197681	-	4142	protein-coding	hsa:51320	mex-3 RNA binding family member C
GAB2	1.1659	0.000360195	0.00185382	up	chr11:78215290-78417822	-	6154	protein-coding	hsa:9846	GRB2-associated binding protein 2
RHOQP1	1.16248	0.000898164	0.00403728	up	chr14:49599673-49600913	+	1241	pseudo		ras homolog family member Q pseudogene 1
MFSD2A	1.15904	4.02597e-07	4.71597e-06	up	chr1:39955112-39969968	+	2213	protein-coding	hsa:84879	major facilitator superfamily domain containing 2A
MBNL2	1.15796	1.02137e-19	1.15675e-17	up	chr13:97141780-97394120	+	5067	protein-coding	hsa:10150	muscleblind-like splicing regulator 2
ZBTB2	1.15577	2.61977e-21	3.49958e-19	up	chr6:151364115-151391705	-	3504	protein-coding	hsa:57621	zinc finger and BTB domain containing 2
CLK1	1.1529	1.19029e-18	1.12748e-16	up	chr2:200853009-200864744	-	3333	protein-coding	hsa:1195	CDC-like kinase 1
IL20RB	1.15281	0.00607546	0.0204633	up	chr3:136957865-137011085	+	2776	protein-coding	hsa:53833	interleukin 20 receptor beta
STC2	1.14886	5.40365e-32	1.6807e-29	up	chr5:173314723-173329503	-	5343	protein-coding	hsa:8614	stanniocalcin 2
LOC107987297	1.14775	0.00402784	0.0145875	up	chr21:33560314-33564779	-	4417	lncRNA
C3orf20	1.14472	3.25891e-05	0.000228354	up	chr3:14673532-14773036	+	5087	protein-coding	hsa:84077	chromosome 3 open reading frame 20
BSCL2	1.14469	0.01693	0.0477877	up	chr11:62690262-62709619	-	2102	protein-coding	hsa:26580	Berardinelli-Seip congenital lipodystrophy 2 (seipin)
LOC107986211	1.14433	0.00589161	0.019957	up	chr4:751830-765221	-	6396	protein-coding
LOC101060569	1.14227	0.00374453	0.0136995	up	NW_011332701.1:2619985-2625977	-	1370	protein-coding	hsa:101060569	putative golgin subfamily A member 6-like protein 6-like
DRICH1	1.14016	0.00113687	0.00493568	up	chr22:23580872-23637732	-	2141	protein-coding	hsa:51233	aspartate-rich 1
OTUD1	1.1371	3.46196e-09	6.48192e-08	up	chr10:23439269-23442381	+	3113	protein-coding	hsa:220213	OTU deubiquitinase 1
NPPC	1.13659	0.00532041	0.0183381	up	chr2:231922094-231926403	-	2682	protein-coding	hsa:4880	natriuretic peptide C
SLFNL1-AS1	1.13462	7.87485e-08	1.0875e-06	up	chr1:41014590-41043890	+	4800	ncRNA	hsa:100507178	SLFNL1 antisense RNA 1
PARD6B	1.12933	2.38812e-08	3.69458e-07	up	chr20:50731544-50753741	+	4615	protein-coding	hsa:84612	par-6 family cell polarity regulator beta
NEFM	1.12852	1.20915e-23	2.06537e-21	up	chr8:24913761-24919093	+	3271	protein-coding	hsa:4741	neurofilament, medium polypeptide
LONRF3	1.12653	1.72762e-15	1.0779e-13	up	chrX:118974614-119022925	+	9514	protein-coding	hsa:79836	LON peptidase N-terminal domain and ring finger 3
SLC1A4	1.12612	1.52763e-07	1.98098e-06	up	chr2:64988445-65023865	+	4601	protein-coding	hsa:6509	solute carrier family 1 (glutamate/neutral amino acid transporter), member 4
AKIRIN2	1.12435	1.09615e-28	2.65612e-26	up	chr6:87674860-87702267	-	1932	protein-coding	hsa:55122	akirin 2
ZNF143	1.1243	1.09474e-19	1.23315e-17	up	chr11:9460965-9528524	+	3666	protein-coding	hsa:7702	zinc finger protein 143
COLEC11	1.12198	0.00687625	0.0225518	up	chr2:3594832-3644644	+	1898	protein-coding	hsa:78989	collectin sub-family member 11
FAM46C	1.12163	1.24886e-06	1.28773e-05	up	chr1:117605982-117628389	+	5720	protein-coding	hsa:54855	family with sequence similarity 46, member C
EPS8L2	1.12067	0.000564945	0.00274298	up	chr11:705217-727727	+	3358	protein-coding	hsa:64787	EPS8-like 2
NR4A3	1.1182	0.00135795	0.00574937	up	chr9:99821855-99866893	+	5706	protein-coding	hsa:8013	nuclear receptor subfamily 4, group A, member 3
KLHL15	1.11605	1.85799e-28	4.25481e-26	up	chrX:23983716-24027186	-	6488	protein-coding	hsa:80311	kelch-like family member 15
IRAK2	1.11581	7.20828e-05	0.000455745	up	chr3:10164879-10243743	+	3469	protein-coding	hsa:3656	interleukin-1 receptor-associated kinase 2
LOC728417	1.11529	0.000215153	0.00118207	up	chr1:222471774-222477700	-	5927	pseudo		uncharacterized LOC728417
ND1	1.11094	2.14759e-15	1.31629e-13	up	chrMT:3307-4262	+	956	protein-coding	hsa:4535	NADH dehydrogenase, subunit 1 (complex I)
HBP1	1.11079	1.02602e-14	5.5392e-13	up	chr7:107168961-107202529	+	3303	protein-coding	hsa:26959	HMG-box transcription factor 1
RLF	1.11062	1.4252e-25	2.88347e-23	up	chr1:40161369-40240921	+	6319	protein-coding	hsa:6018	rearranged L-myc fusion
NBPF25P	1.11062	0.00150867	0.00630803	up	chr1:145572345-145607858	-	3827	pseudo	hsa:101929780	neuroblastoma breakpoint family, member 25, pseudogene
ZNF286B	1.10972	1.61495e-07	2.07356e-06	up	chr17:18658429-18682259	-	5328	protein-coding	hsa:729288	zinc finger protein 286B
HMGN1P37	1.10851	0.00937899	0.0293203	up	chrX:154816299-154817521	-	1223	pseudo		high mobility group nucleosome binding domain 1 pseudogene 37
ZBED6	1.10689	1.40863e-08	2.30593e-07	up	chr1:203797523-203800462	+	2940	protein-coding	hsa:100381270	zinc finger, BED-type containing 6
GOLGA2P8	1.10447	0.00889726	0.0280329	up	chr15:90293500-90300975	+	7476	pseudo		golgin A2 pseudogene 8
THAP9-AS1	1.10255	1.43758e-22	2.26952e-20	up	chr4:82893452-82900916	-	2308	ncRNA	hsa:100499177	THAP9 antisense RNA 1
ZNF850	1.10246	4.91674e-09	8.94846e-08	up	chr19:36743478-36772814	-	7721	protein-coding	hsa:342892	zinc finger protein 850
OTUD7B	1.10119	9.67563e-25	1.833e-22	up	chr1:149940330-150010766	-	9864	protein-coding	hsa:56957	OTU deubiquitinase 7B
RSRC2	1.10082	1.53386e-30	4.43946e-28	up	chr12:122504643-122527013	-	2524	protein-coding	hsa:65117	arginine/serine-rich coiled-coil 2
DCHS1	1.09989	0.000909542	0.0040805	up	chr11:6621324-6655849	-	10759	protein-coding	hsa:8642	dachsous cadherin-related 1
OSER1	1.09476	2.04755e-19	2.22233e-17	up	chr20:44195939-44217229	-	2244	protein-coding	hsa:51526	oxidative stress responsive serine-rich 1
CRABP2	1.09414	1.52536e-14	7.92719e-13	up	chr1:156699606-156712900	-	6472	protein-coding	hsa:1382	cellular retinoic acid binding protein 2
CDK5R1	1.09247	4.06633e-12	1.42657e-10	up	chr17:32485281-32491256	+	4739	protein-coding	hsa:8851	cyclin-dependent kinase 5, regulatory subunit 1 (p35)
CARS	1.08856	2.51267e-06	2.3844e-05	up	chr11:3000922-3057451	-	2908	protein-coding	hsa:833	cysteinyl-tRNA synthetase
TRIB1	1.08717	5.67911e-17	4.21164e-15	up	chr8:125430100-125438405	+	4014	protein-coding	hsa:10221	tribbles pseudokinase 1
SERTAD1	1.08668	0.00169828	0.00699277	up	chr19:40422501-40426025	-	1205	protein-coding	hsa:29950	SERTA domain containing 1
HERPUD1	1.08281	1.16137e-23	2.00015e-21	up	chr16:56932090-56943881	+	1922	protein-coding	hsa:9709	homocysteine-inducible, endoplasmic reticulum stress-inducible, ubiquitin-like domain member 1
DCP1A	1.08097	2.02e-22	3.11813e-20	up	chr3:53283423-53347627	-	6071	protein-coding	hsa:55802	decapping mRNA 1A
SNORD58C	1.07794	0.0107517	0.032896	up	chr18:49489235-49489324	-	90	snoRNA	hsa:100124516	small nucleolar RNA, C/D box 58C
BHLHE40	1.07546	1.10189e-09	2.29852e-08	up	chr3:4979412-4985181	+	3035	protein-coding	hsa:8553	basic helix-loop-helix family, member e40
UBAP1L	1.07128	0.000490508	0.00242738	up	chr15:65092760-65106656	-	7692	protein-coding	hsa:390595	ubiquitin associated protein 1-like
RELB	1.07033	0.00248257	0.00966274	up	chr19:45001449-45038198	+	2279	protein-coding	hsa:5971	v-rel avian reticuloendotheliosis viral oncogene homolog B
HIST1H1E	1.07025	0.00280615	0.0107065	up	chr6:26156331-26157115	+	785	protein-coding	hsa:3008	histone cluster 1, H1e
KLHL24	1.06683	8.65979e-12	2.83299e-10	up	chr3:183635117-183684519	+	9123	protein-coding	hsa:54800	kelch-like family member 24
RRP12	1.06445	6.91862e-16	4.4915e-14	up	chr10:97356701-97401370	-	4426	protein-coding	hsa:23223	ribosomal RNA processing 12 homolog (S. cerevisiae)
NFYC-AS1	1.0605	4.83438e-07	5.52626e-06	up	chr1:40689080-40692261	-	3182	ncRNA	hsa:100130557	NFYC antisense RNA 1
MTF1	1.05701	2.72276e-17	2.10147e-15	up	chr1:37809567-37859624	-	8133	protein-coding	hsa:4520	metal-regulatory transcription factor 1
SKIL	1.05527	2.51032e-19	2.68269e-17	up	chr3:170357678-170396849	+	7285	protein-coding	hsa:6498	SKI-like proto-oncogene
RHBDL1	1.05514	5.2784e-05	0.000348311	up	chr16:675666-678271	+	1560	protein-coding	hsa:9028	rhomboid, veinlet-like 1 (Drosophila)
GLIS3	1.05295	0.00666545	0.021992	up	chr9:3824127-4310694	-	7739	protein-coding	hsa:169792	GLIS family zinc finger 3
DLG4	1.04991	0.000116874	0.000692502	up	chr17:7189890-7220050	-	4323	protein-coding	hsa:1742	discs, large homolog 4 (Drosophila)
SAT1	1.0496	6.06638e-16	4.00054e-14	up	chrX:23783158-23786223	+	1692	protein-coding	hsa:6303	spermidine/spermine N1-acetyltransferase 1
ETV3	1.04873	5.43359e-18	4.62165e-16	up	chr1:157121191-157138591	-	5459	protein-coding	hsa:2117	ets variant 3
ADAMTS1	1.04699	8.47286e-19	8.17435e-17	up	chr21:26836287-26845409	-	4651	protein-coding	hsa:9510	ADAM metallopeptidase with thrombospondin type 1 motif, 1
FGF17	1.04546	0.0067757	0.0222571	up	chr8:22039708-22048809	+	2829	protein-coding	hsa:8822	fibroblast growth factor 17
GUCA1B	1.04305	0.00270421	0.0103591	up	chr6:42183284-42194956	-	2270	protein-coding	hsa:2979	guanylate cyclase activator 1B (retina)
PROX1	1.03883	0.000368142	0.00189005	up	chr1:213983239-214041510	+	8506	protein-coding	hsa:5629	prospero homeobox 1
KLHL11	1.03466	2.46445e-21	3.31334e-19	up	chr17:41848518-41865431	-	7410	protein-coding	hsa:55175	kelch-like family member 11
HRK	1.03448	2.80468e-06	2.628e-05	up	chr12:116856144-116881427	-	6083	protein-coding	hsa:8739	harakiri, BCL2 interacting protein
RBAK	1.03352	2.00341e-24	3.66221e-22	up	chr7:5045821-5069488	+	6551	protein-coding	hsa:57786	RB-associated KRAB zinc finger
HYMAI	1.03249	0.000781482	0.00358944	up	chr6:144004916-144008730	-	3815	ncRNA	hsa:57061	hydatidiform mole associated and imprinted (non-protein coding)
CARD8-AS1	1.0317	0.0109086	0.0332631	up	chr19:48255675-48258194	+	1964	ncRNA	hsa:100505812	uncharacterized LOC100505812
SLC38A2	1.03036	1.15557e-28	2.76792e-26	up	chr12:46358188-46372862	-	4884	protein-coding	hsa:54407	solute carrier family 38, member 2
UBALD2	1.03031	7.27066e-08	1.01076e-06	up	chr17:76265205-76271298	+	1589	protein-coding	hsa:283991	UBA-like domain containing 2
SNHG17	1.02816	7.1469e-18	5.98129e-16	up	chr20:38420592-38435375	-	1186	ncRNA	hsa:388796	small nucleolar RNA host gene 17 (non-protein coding)
RPS14P8	1.02666	0.014257	0.0414772	up	chr5:116562521-116563064	+	544	pseudo		ribosomal protein S14 pseudogene 8
TIAM2	1.02603	1.09012e-05	8.74403e-05	up	chr6:155090289-155257723	+	5916	protein-coding	hsa:26230	T-cell lymphoma invasion and metastasis 2
RUNX1	1.02458	7.82096e-08	1.08078e-06	up	chr21:34787801-35049334	-	7274	protein-coding	hsa:861	runt-related transcription factor 1
LOC285442	1.02399	4.17422e-11	1.19644e-09	up	chr4:188738371-188741073	+	2703	pseudo		mitochondrial translational release factor 1-like pseudogene
PER2	1.02379	2.1381e-07	2.65529e-06	up	chr2:238244038-238290102	-	6342	protein-coding	hsa:8864	period circadian clock 2
MED26	1.02351	6.74866e-09	1.19082e-07	up	chr19:16574907-16628204	-	3184	protein-coding	hsa:9441	mediator complex subunit 26
NFKBIL1	1.02319	0.012139	0.0363179	up	chr6:31546851-31558829	+	1483	protein-coding	hsa:4795	nuclear factor of kappa light polypeptide gene enhancer in B-cells inhibitor-like 1
CDKL3	1.02228	0.000536266	0.00262268	up	chr5:134298424-134371159	-	3024	protein-coding	hsa:51265	cyclin-dependent kinase-like 3
CDC25A	1.01989	7.23338e-29	1.79448e-26	up	chr3:48157178-48188658	-	3899	protein-coding	hsa:993	cell division cycle 25A
PRNP	1.01973	9.58174e-19	9.20156e-17	up	chr20:4686151-4701588	+	2740	protein-coding	hsa:5621	prion protein
ZEB2	1.01772	2.33197e-17	1.80654e-15	up	chr2:144384375-144520391	-	9243	protein-coding	hsa:9839	zinc finger E-box binding homeobox 2
HHIPL2	1.00827	0.00216407	0.00861451	up	chr1:222501521-222548102	-	3039	protein-coding	hsa:79802	HHIP-like 2
PTPN21	1.00761	5.9114e-09	1.05922e-07	up	chr14:88465778-88554779	-	9207	protein-coding	hsa:11099	protein tyrosine phosphatase, non-receptor type 21
LOC100652840	1.00206	0.0129055	0.0382667	up	chr15:30507372-30512796	+	5425	pseudo		M-phase phosphoprotein 10 (U3 small nucleolar ribonucleoprotein) pseudogene
LOC728715	1.00204	0.00856198	0.0271821	up	chr12:9399917-9403421	-	576	ncRNA	hsa:728715	ovostatin homolog 2-like
P2RY11	1.00083	6.74975e-06	5.75054e-05	up	chr19:10111521-10115389	+	1977	protein-coding	hsa:5032	purinergic receptor P2Y, G-protein coupled, 11
FZD1	-1.00007	1.05015e-05	8.4753e-05	down	chr7:91264468-91268817	+	4350	protein-coding	hsa:8321	frizzled class receptor 1
EFHD2	-1.00024	2.1911e-08	3.41768e-07	down	chr1:15409895-15430343	+	2419	protein-coding	hsa:79180	EF-hand domain family, member D2
BCL7C	-1.00025	1.93274e-12	7.1922e-11	down	chr16:30834041-30894550	-	1994	protein-coding	hsa:9274	B-cell CLL/lymphoma 7C
LOC105377907	-1.00047	0.0130562	0.0386311	down	chr6:96461606-96516572	-	8201	lncRNA		uncharacterized LOC105377907
NXN	-1.00098	4.78686e-07	5.47493e-06	down	NT_187613.1:3030-19005	-	757	protein-coding	hsa:64359	nucleoredoxin
POU3F2	-1.00105	1.42387e-11	4.46868e-10	down	chr6:98834704-98838790	+	4087	protein-coding	hsa:5454	POU class 3 homeobox 2
LRP3	-1.00108	2.85088e-09	5.45542e-08	down	chr19:33194693-33208867	+	3698	protein-coding	hsa:4037	low density lipoprotein receptor-related protein 3
TPRG1L	-1.00117	1.30454e-05	0.000102085	down	chr1:3624992-3630131	+	2428	protein-coding	hsa:127262	tumor protein p63 regulated 1-like
MGAT3	-1.00117	5.24503e-05	0.00034676	down	chr22:39447166-39492194	+	8485	protein-coding	hsa:4248	mannosyl (beta-1,4-)-glycoprotein beta-1,4-N-acetylglucosaminyltransferase
FAAP24	-1.00131	0.000509983	0.00251242	down	chr19:32972212-32977495	+	1604	protein-coding	hsa:91442	chromosome 19 open reading frame 40
USP51	-1.00152	0.00205092	0.00823965	down	chrX:55484524-55489875	-	4762	protein-coding	hsa:158880	ubiquitin specific peptidase 51
FKBP7	-1.00172	5.77919e-10	1.28173e-08	down	chr2:178463664-178479878	-	4020	protein-coding	hsa:51661	FK506 binding protein 7
VCAN	-1.00182	4.89611e-13	2.01243e-11	down	chr5:83471674-83582303	+	12416	protein-coding	hsa:1462	versican
PMP22	-1.00226	6.92391e-06	5.88928e-05	down	chr17:15229777-15265357	-	2721	protein-coding	hsa:5376	peripheral myelin protein 22
CACNB2	-1.00324	0.0145851	0.0422959	down	chr10:18140560-18545881	+	8691	protein-coding	hsa:783	calcium channel, voltage-dependent, beta 2 subunit
MARCH9	-1.004	0.000167485	0.000950236	down	chr12:57755098-57760410	+	2985	protein-coding	hsa:92979	membrane-associated ring finger (C3HC4) 9
MXD3	-1.00404	0.00041167	0.00208628	down	chr5:177305500-177312291	-	2662	protein-coding	hsa:83463	MAX dimerization protein 3
TPPP	-1.00404	0.00171624	0.00705977	down	chr5:659862-730454	-	8218	protein-coding	hsa:11076	tubulin polymerization promoting protein
SLC24A1	-1.00448	1.67734e-08	2.69708e-07	down	chr15:65611405-65660995	+	5768	protein-coding	hsa:9187	solute carrier family 24 (sodium/potassium/calcium exchanger), member 1
FEZ1	-1.00448	0.00212342	0.008477	down	chr11:125445745-125496310	-	1858	protein-coding	hsa:9638	fasciculation and elongation protein zeta 1 (zygin I)
DHRS12	-1.0048	0.00237048	0.00930292	down	chr13:51754856-51804206	-	2489	protein-coding	hsa:79758	dehydrogenase/reductase (SDR family) member 12
MIEN1	-1.0064	2.29928e-10	5.63282e-09	down	chr17:39728500-39730563	-	1438	protein-coding	hsa:84299	migration and invasion enhancer 1
GHDC	-1.00659	3.4745e-05	0.000241867	down	chr17:42189087-42194532	-	2535	protein-coding	hsa:84514	GH3 domain containing
LINC00632	-1.00663	0.000693439	0.00324951	down	chrX:140709759-140772677	+	1398	ncRNA	hsa:286411	long intergenic non-protein coding RNA 632
PDK4	-1.00749	0.00657527	0.0217668	down	chr7:95583497-95596613	-	3700	protein-coding	hsa:5166	pyruvate dehydrogenase kinase, isozyme 4
UBL7-AS1	-1.00763	0.000735291	0.00341193	down	chr15:74461265-74481292	+	1684	ncRNA	hsa:440288	UBL7 antisense RNA 1 (head to head)
MPV17L2	-1.00765	3.1117e-10	7.41081e-09	down	chr19:18193230-18196742	+	1360	protein-coding	hsa:84769	MPV17 mitochondrial membrane protein-like 2
MCF2L	-1.00766	0.000351252	0.00181227	down	chr13:112894378-113099739	+	6626	protein-coding	hsa:23263	MCF.2 cell line derived transforming sequence-like
ATP5D	-1.00796	2.0364e-06	1.98209e-05	down	chr19:1241750-1244825	+	996	protein-coding	hsa:513	ATP synthase, H+ transporting, mitochondrial F1 complex, delta subunit
GPR160	-1.00836	1.37838e-07	1.79949e-06	down	chr3:170037323-170085415	+	3094	protein-coding	hsa:26996	G protein-coupled receptor 160
SNORD44	-1.00883	0.000147068	0.000849196	down	chr1:173865968-173866028	-	61	snoRNA	hsa:26806	small nucleolar RNA, C/D box 44
PLEKHJ1	-1.00932	1.31355e-07	1.72374e-06	down	chr19:2229952-2236724	-	1748	protein-coding	hsa:55111	pleckstrin homology domain containing, family J member 1
LOC107984115	-1.00961	0.00229549	0.00904782	down	chr5:132827582-132831365	-	2988	protein-coding
EHD3	-1.01027	1.81018e-05	0.000136379	down	chr2:31234014-31269451	+	3927	protein-coding	hsa:30845	EH-domain containing 3
ALDH4A1	-1.01041	9.98409e-05	0.000605702	down	chr1:18871430-18902799	-	3383	protein-coding	hsa:8659	aldehyde dehydrogenase 4 family, member A1
DUSP9	-1.01063	1.51567e-06	1.53102e-05	down	chrX:153642443-153651326	+	2434	protein-coding	hsa:1852	dual specificity phosphatase 9
PAFAH1B3	-1.01065	1.3502e-06	1.38197e-05	down	chr19:42297033-42302800	-	1098	protein-coding	hsa:5050	platelet-activating factor acetylhydrolase 1b, catalytic subunit 3 (29kDa)
C21orf58	-1.01082	6.14702e-10	1.35841e-08	down	chr21:46300426-46323899	-	6118	protein-coding	hsa:54058	chromosome 21 open reading frame 58
CROT	-1.01088	6.1798e-09	1.09975e-07	down	chr7:87345635-87399796	+	4519	protein-coding	hsa:54677	carnitine O-octanoyltransferase
PLEKHH2	-1.01097	1.83566e-06	1.80996e-05	down	chr2:43637300-43767987	+	7065	protein-coding	hsa:130271	pleckstrin homology domain containing, family H (with MyTH4 domain) member 2
LINC00648	-1.01258	0.0052386	0.018113	down	chr14:47764953-47795014	-	2886	ncRNA	hsa:100506433	long intergenic non-protein coding RNA 648
ARSG	-1.01285	0.0162863	0.0462229	down	chr17:68259089-68452000	+	3993	protein-coding	hsa:22901	arylsulfatase G
DTD2	-1.01308	2.08733e-13	9.11904e-12	down	chr14:31446036-31457474	-	2681	protein-coding	hsa:112487	D-tyrosyl-tRNA deacylase 2 (putative)
TMEM159	-1.01374	0.00159919	0.00663721	down	chr16:21158349-21180616	+	2222	protein-coding	hsa:57146	transmembrane protein 159
MLST8	-1.0141	8.15053e-12	2.68748e-10	down	chr16:2205177-2209417	+	2566	protein-coding	hsa:64223	MTOR associated protein, LST8 homolog (S. cerevisiae)
DHODH	-1.01506	1.82808e-07	2.31021e-06	down	chr16:72008744-72027659	+	4974	protein-coding	hsa:1723	dihydroorotate dehydrogenase (quinone)
ZBTB3	-1.01539	0.00116406	0.00503796	down	chr11:62750963-62754184	-	2974	protein-coding	hsa:79842	zinc finger and BTB domain containing 3
PFKP	-1.0155	4.74601e-10	1.08326e-08	down	chr10:3067475-3136805	+	2880	protein-coding	hsa:5214	phosphofructokinase, platelet
GPR27	-1.0164	0.00088997	0.0040091	down	chr3:71754050-71755177	+	1128	protein-coding	hsa:2850	G protein-coupled receptor 27
CYBA	-1.0172	0.000290994	0.00154183	down	chr16:88643289-88651084	-	2233	protein-coding	hsa:1535	cytochrome b-245, alpha polypeptide
AMZ2P1	-1.01753	0.000740542	0.00343166	down	chr17:64966550-64975585	-	3442	pseudo	hsa:201283	archaelysin family metallopeptidase 2 pseudogene 1
PFKL	-1.01778	3.21561e-15	1.91457e-13	down	chr21:44300034-44327381	+	3419	protein-coding	hsa:5211	phosphofructokinase, liver
P3H4	-1.01823	9.97609e-10	2.10843e-08	down	chr17:41801952-41812617	-	2876	protein-coding	hsa:10609	leprecan-like 4
DBNL	-1.01888	1.18691e-07	1.57141e-06	down	chr7:44044640-44061716	+	2218	protein-coding	hsa:28988	drebrin-like
CENPI	-1.01897	3.42567e-23	5.62107e-21	down	chrX:101098159-101181847	+	5880	protein-coding	hsa:2491	centromere protein I
GNPTG	-1.01919	2.5502e-07	3.12793e-06	down	chr16:1351899-1363351	+	1261	protein-coding	hsa:84572	N-acetylglucosamine-1-phosphate transferase, gamma subunit
TCTA	-1.01936	5.23177e-08	7.51896e-07	down	chr3:49412206-49416476	+	2147	protein-coding	hsa:6988	T-cell leukemia translocation altered
SLC26A2	-1.01943	2.47691e-18	2.26387e-16	down	chr5:149960729-149987400	+	8075	protein-coding	hsa:1836	solute carrier family 26 (anion exchanger), member 2
LOC100507460	-1.01974	0.00106382	0.00466127	down	chr2:131677788-131699863	+	8274	unknown	hsa:100507460	uncharacterized LOC100507460
IRAK1BP1	-1.01992	4.96367e-05	0.000330156	down	chr6:78867486-78979411	+	3448	protein-coding	hsa:134728	interleukin-1 receptor-associated kinase 1 binding protein 1
GINS4	-1.02033	1.25132e-21	1.74144e-19	down	chr8:41529206-41545046	+	3841	protein-coding	hsa:84296	GINS complex subunit 4 (Sld5 homolog)
MAP3K8	-1.02048	0.00744375	0.0240982	down	chr10:30434021-30461833	+	6592	protein-coding	hsa:1326	mitogen-activated protein kinase kinase kinase 8
PALM	-1.02174	0.000228226	0.00124601	down	chr19:708953-748330	+	3228	protein-coding	hsa:5064	paralemmin
BORCS6	-1.02184	0.00013841	0.000804328	down	chr17:8188333-8190246	-	1914	protein-coding	hsa:54785	chromosome 17 open reading frame 59
CHDH	-1.02281	8.60887e-12	2.82076e-10	down	chr3:53813130-53846393	-	7528	protein-coding	hsa:55349	choline dehydrogenase
FAM134B	-1.02311	0.00124279	0.00532892	down	chr5:16473038-16617058	-	3343	protein-coding	hsa:54463	family with sequence similarity 134, member B
IL17RD	-1.02325	6.30675e-07	6.99448e-06	down	chr3:57089982-57170317	-	8955	protein-coding	hsa:54756	interleukin 17 receptor D
KIF3C	-1.02353	9.42636e-06	7.70942e-05	down	chr2:25926586-25982574	-	5431	protein-coding	hsa:3797	kinesin family member 3C
SLC2A8	-1.02415	3.63071e-06	3.29963e-05	down	chr9:127397138-127407898	+	2176	protein-coding	hsa:29988	solute carrier family 2 (facilitated glucose transporter), member 8
CMC4	-1.02423	1.0645e-05	8.57155e-05	down	chrX:155061622-155071272	-	1017	protein-coding	hsa:100272147	C-x(9)-C motif containing 4
APOBEC3B	-1.02428	0.00165997	0.00685672	down	chr22:38982399-38992779	+	1538	protein-coding	hsa:9582	apolipoprotein B mRNA editing enzyme, catalytic polypeptide-like 3B
NDUFAF3	-1.02436	5.5957e-09	1.00698e-07	down	chr3:49020475-49023495	+	1382	protein-coding	hsa:25915	NADH dehydrogenase (ubiquinone) complex I, assembly factor 3
GNPTAB	-1.02575	5.34977e-20	6.22815e-18	down	chr12:101745497-101830867	-	5730	protein-coding	hsa:79158	N-acetylglucosamine-1-phosphate transferase, alpha and beta subunits
JAKMIP2	-1.02636	7.21696e-10	1.56661e-08	down	chr5:147585439-147782848	-	9272	protein-coding	hsa:9832	janus kinase and microtubule interacting protein 2
ZNF443	-1.02686	0.00476736	0.0167448	down	chr19:12429706-12458699	-	4235	protein-coding	hsa:10224	zinc finger protein 443
SYNM	-1.02751	0.0125454	0.0373691	down	chr15:99105069-99136586	+	7355	protein-coding	hsa:23336	synemin, intermediate filament protein
CCDC136	-1.02815	2.4404e-06	2.32535e-05	down	chr7:128791410-128822133	+	5340	protein-coding	hsa:64753	coiled-coil domain containing 136
TRIM16L	-1.02886	7.58643e-06	6.37731e-05	down	chr17:18697998-18736119	+	2875	protein-coding	hsa:147166	tripartite motif containing 16-like
LOC101927999	-1.02886	0.00412265	0.0148628	down	chr16:90165254-90167808	+	2177	pseudo	hsa:101927999	putative uncharacterized protein encoded by LINC00174-like
JRK	-1.02905	1.83607e-15	1.13874e-13	down	chr8:142651501-142670132	-	15429	protein-coding	hsa:8629	Jrk homolog (mouse)
LINC01158	-1.02925	0.00673215	0.0221559	down	chr2:104805425-104853183	-	2874	ncRNA	hsa:100506421	long intergenic non-protein coding RNA 1158
PPCS	-1.02928	3.84293e-12	1.35964e-10	down	chr1:42456341-42473381	+	2485	protein-coding	hsa:79717	phosphopantothenoylcysteine synthetase
SLC25A15	-1.02974	2.18534e-16	1.49312e-14	down	chr13:40789411-40812460	+	4021	protein-coding	hsa:10166	solute carrier family 25 (mitochondrial carrier; ornithine transporter) member 15
DPYSL4	-1.03026	0.000163774	0.000931973	down	chr10:132184983-132205776	+	4111	protein-coding	hsa:10570	dihydropyrimidinase-like 4
SNX17	-1.03064	1.18198e-19	1.32426e-17	down	chr2:27370496-27377533	+	2600	protein-coding	hsa:9784	sorting nexin 17
TNNI3	-1.03081	0.000306994	0.00161226	down	chr19:55151767-55157732	-	843	protein-coding	hsa:7137	troponin I type 3 (cardiac)
MIR4697HG	-1.03102	0.000126108	0.000740687	down	chr11:133896435-133901740	-	5306	ncRNA	hsa:283174	MIR4697 host gene (non-protein coding)
C9orf116	-1.03118	0.00895909	0.0281852	down	chr9:135495180-135499915	-	722	protein-coding	hsa:138162	chromosome 9 open reading frame 116
PRSS16	-1.03149	0.000335787	0.0017411	down	chr6:27247701-27256620	+	2865	protein-coding	hsa:10279	protease, serine, 16 (thymus)
MDGA1	-1.03243	0.00316724	0.011888	down	chr6:37632508-37697990	-	8907	protein-coding	hsa:266727	MAM domain containing glycosylphosphatidylinositol anchor 1
SIVA1	-1.03287	6.03281e-19	5.95819e-17	down	chr14:104752420-104759659	+	1693	protein-coding	hsa:10572	SIVA1, apoptosis-inducing factor
SDC3	-1.03292	2.80402e-13	1.19986e-11	down	chr1:30869466-30909735	-	5326	protein-coding	hsa:9672	syndecan 3
LOC100133315	-1.03354	0.0121836	0.0364302	down	chr11:71865509-71928447	-	1245	pseudo	hsa:100133315	transient receptor potential cation channel, subfamily C, member 2-like
KIAA1656	-1.03363	0.00612294	0.0205999	down	chr22:30368811-30377905	-	7605	ncRNA	hsa:85371	KIAA1656 protein
SLC48A1	-1.03402	0.00211439	0.00845066	down	chr12:47753605-47782753	+	3320	protein-coding	hsa:55652	solute carrier family 48 (heme transporter), member 1
RAB40B	-1.03496	6.11646e-08	8.68262e-07	down	chr17:82657067-82698722	-	2394	protein-coding	hsa:10966	RAB40B, member RAS oncogene family
EDA	-1.03584	2.89355e-06	2.70398e-05	down	chrX:69616067-70039472	+	5471	protein-coding	hsa:1896	ectodysplasin A
LOC100505938	-1.03602	0.00858572	0.0272408	down	chr7:8262225-8343281	+	1073	ncRNA	hsa:100505938	uncharacterized LOC100505938
TCF19	-1.03712	2.06965e-06	2.00789e-05	down	chr6:31158524-31164215	+	3306	protein-coding	hsa:6941	transcription factor 19
MVD	-1.03794	6.32872e-09	1.12146e-07	down	chr16:88651935-88663153	-	2089	protein-coding	hsa:4597	mevalonate (diphospho) decarboxylase
COQ4	-1.03853	3.23446e-09	6.11642e-08	down	chr9:128322486-128334072	+	1576	protein-coding	hsa:51117	coenzyme Q4
MZT2B	-1.03919	1.56231e-13	7.07759e-12	down	chr2:130181562-130204793	+	1636	protein-coding	hsa:80097	mitotic spindle organizing protein 2B
LOC400499	-1.04013	6.37553e-07	7.06325e-06	down	chr16:11372015-11523825	-	10967	protein-coding	hsa:400499	uncharacterized LOC400499
SNED1	-1.04033	0.0175206	0.0491104	down	chr2:240997409-241095568	+	8488	protein-coding	hsa:25992	sushi, nidogen and EGF-like domains 1
SYT16	-1.04047	0.00191003	0.00775586	down	chr14:61812156-62112825	+	14438	protein-coding	hsa:83851	synaptotagmin XVI
TMEM74B	-1.04061	0.00606532	0.0204358	down	chr20:1180561-1188138	-	2763	protein-coding	hsa:55321	transmembrane protein 74B
TAZ	-1.04068	1.03568e-09	2.17346e-08	down	chrX:154411406-154421726	+	2117	protein-coding	hsa:6901	tafazzin
SIRT3	-1.04094	1.60507e-08	2.59287e-07	down	chr11:215030-236950	-	3351	protein-coding	hsa:23410	sirtuin 3
TMEM261	-1.04134	9.06471e-17	6.53632e-15	down	chr9:7796490-7799806	-	2506	protein-coding	hsa:90871	transmembrane protein 261
DHRS4	-1.04162	0.000216285	0.00118735	down	chr14:23953735-23969279	+	1299	protein-coding	hsa:10901	dehydrogenase/reductase (SDR family) member 4
OTX1	-1.0417	0.00984982	0.0305403	down	chr2:63050057-63057831	+	2971	protein-coding	hsa:5013	orthodenticle homeobox 1
HMGN2P4	-1.0417	0.000234373	0.00127489	down	chr5:76241201-76242405	-	1205	pseudo		high mobility group nucleosomal binding domain 2 pseudogene 4
FRMD8	-1.04237	8.53614e-07	9.19775e-06	down	chr11:65386570-65413525	+	3752	protein-coding	hsa:83786	FERM domain containing 8
IL27RA	-1.04264	0.00446654	0.015891	down	chr19:14031740-14052919	+	2673	protein-coding	hsa:9466	interleukin 27 receptor, alpha
SLC6A11	-1.04282	5.81911e-05	0.000379425	down	chr3:10816200-10940733	+	11089	protein-coding	hsa:6538	solute carrier family 6 (neurotransmitter transporter), member 11
CHST2	-1.04295	0.00751553	0.0242853	down	chr3:143119776-143124014	+	4137	protein-coding	hsa:9435	carbohydrate (N-acetylglucosamine-6-O) sulfotransferase 2
PNMAL1	-1.04337	8.1281e-14	3.84958e-12	down	chr19:46466491-46471577	-	3770	protein-coding	hsa:55228	paraneoplastic Ma antigen family-like 1
SNPH	-1.04354	0.00481189	0.0168728	down	chr20:1266291-1309327	+	5694	protein-coding	hsa:9751	syntaphilin
CROCCP3	-1.04406	0.00137742	0.00582468	down	chr1:16467436-16492701	-	5368	pseudo	hsa:114819	ciliary rootlet coiled-coil, rootletin pseudogene 3
PIF1	-1.04461	4.31518e-05	0.000292626	down	chr15:64815630-64827173	-	2865	protein-coding	hsa:80119	PIF1 5'-to-3' DNA helicase
C8orf58	-1.04602	0.0070984	0.0231383	down	chr8:22599601-22604150	+	2062	protein-coding	hsa:541565	chromosome 8 open reading frame 58
LOC100288152	-1.04607	0.000290556	0.0015399	down	chr5:473236-480892	+	1782	ncRNA	hsa:100288152	uncharacterized LOC100288152
LOC100270804	-1.04684	0.0168666	0.0476459	down	chr20:18794049-18796065	+	2017	ncRNA	hsa:100270804	uncharacterized LOC100270804
RPS6KA4	-1.04763	1.01901e-09	2.14165e-08	down	chr11:64359153-64372215	+	3137	protein-coding	hsa:8986	ribosomal protein S6 kinase, 90kDa, polypeptide 4
MFSD13A	-1.04901	1.13247e-07	1.507e-06	down	chr10:102460896-102480118	+	3457	protein-coding
SYTL4	-1.04922	1.26606e-05	9.94475e-05	down	chrX:100671964-100732148	-	6619	protein-coding	hsa:94121	synaptotagmin-like 4
CCDC80	-1.0494	0.000210099	0.00115765	down	chr3:112604386-112641143	-	4712	protein-coding	hsa:151887	coiled-coil domain containing 80
ELP6	-1.05044	1.89266e-22	2.94336e-20	down	chr3:47495640-47513711	-	2935	protein-coding	hsa:54859	elongator acetyltransferase complex subunit 6
MRPL55	-1.05099	1.97964e-12	7.34051e-11	down	chr1:228106679-228109344	-	1261	protein-coding	hsa:128308	mitochondrial ribosomal protein L55
LOC105372698	-1.05183	0.000723534	0.00336631	down	chr20:60419116-60421579	+	1647	protein-coding		uncharacterized LOC105372698
ARMC4	-1.05249	1.16935e-06	1.21415e-05	down	chr10:27796355-27999050	-	4333	protein-coding	hsa:55130	armadillo repeat containing 4
INE1	-1.05386	0.000695609	0.00325748	down	chrX:47204848-47205861	+	1014	ncRNA	hsa:8552	inactivation escape 1 (non-protein coding)
ATG16L2	-1.05465	0.00411229	0.014834	down	chr11:72814406-72843740	+	3324	protein-coding	hsa:89849	autophagy related 16-like 2 (S. cerevisiae)
KRT222	-1.0556	2.25316e-05	0.000165621	down	chr17:40655620-40665164	-	1735	protein-coding	hsa:125113	keratin 222, type II
DKFZP434I0714	-1.05588	0.001648	0.00681268	down	chr4:152536264-152539263	+	3000	ncRNA	hsa:54553	uncharacterized protein DKFZP434I0714
C14orf1	-1.05618	4.58458e-16	3.07197e-14	down	chr14:75650890-75661195	-	1540	protein-coding	hsa:11161	chromosome 14 open reading frame 1
CASC2	-1.05623	0.0102709	0.0315967	down	chr10:118046821-118210153	+	3273	ncRNA	hsa:255082	cancer susceptibility candidate 2 (non-protein coding)
HOTAIR	-1.05726	0.000250828	0.00135239	down	chr12:53962308-53974956	-	2368	ncRNA	hsa:100124700	HOX transcript antisense RNA
LRRIQ3	-1.05732	0.000487009	0.00241351	down	chr1:74026015-74198201	-	3968	protein-coding	hsa:127255	leucine-rich repeats and IQ motif containing 3
SPC24	-1.05815	1.98925e-13	8.76404e-12	down	chr19:11145494-11155997	-	2432	protein-coding	hsa:147841	SPC24, NDC80 kinetochore complex component
PKIG	-1.05816	1.19182e-05	9.43629e-05	down	chr20:44531781-44619037	+	1617	protein-coding	hsa:11142	protein kinase (cAMP-dependent, catalytic) inhibitor gamma
OBFC1	-1.05836	5.28725e-06	4.61587e-05	down	chr10:103856811-103918287	-	6639	protein-coding	hsa:79991	oligonucleotide/oligosaccharide-binding fold containing 1
DNASE1L1	-1.05847	1.57444e-09	3.20096e-08	down	chrX:154401236-154412101	-	4214	protein-coding	hsa:1774	deoxyribonuclease I-like 1
NIPSNAP3A	-1.05933	1.81818e-14	9.40174e-13	down	chr9:104747688-104760122	+	1633	protein-coding	hsa:25934	nipsnap homolog 3A (C. elegans)
SAMD5	-1.05939	5.15496e-06	4.51362e-05	down	chr6:147508692-147948291	+	6324	protein-coding	hsa:389432	sterile alpha motif domain containing 5
NINJ1	-1.05994	0.000124212	0.000731408	down	chr9:93121489-93134304	-	1347	protein-coding	hsa:4814	ninjurin 1
FLYWCH2	-1.06008	1.44595e-07	1.87974e-06	down	chr16:2882891-2899382	+	1213	protein-coding	hsa:114984	FLYWCH family member 2
GALNT18	-1.06081	9.35364e-07	9.93986e-06	down	chr11:11270874-11622045	-	7197	protein-coding	hsa:374378	polypeptide N-acetylgalactosaminyltransferase 18
HNRNPA1P16	-1.06167	0.0099463	0.0307844	down	chr17:2306762-2308048	+	1287	pseudo		heterogeneous nuclear ribonucleoprotein A1 pseudogene 16
NSG1	-1.06197	0.00169198	0.00696958	down	chr4:4380988-4419058	+	3835	protein-coding	hsa:27065	neuron specific gene family member 1
HILPDA	-1.06284	6.40424e-08	9.03575e-07	down	chr7:128455830-128458418	+	1412	protein-coding	hsa:29923	hypoxia inducible lipid droplet-associated
ZFP41	-1.06313	3.23003e-06	2.97966e-05	down	chr8:143246821-143262705	+	4797	protein-coding	hsa:286128	ZFP41 zinc finger protein
FGGY	-1.06337	0.00123922	0.00531908	down	chr1:59296405-59762730	+	5456	protein-coding	hsa:55277	FGGY carbohydrate kinase domain containing
PMS2P1	-1.0641	1.89292e-06	1.85805e-05	down	chr7:100320640-100336307	-	1518	pseudo	hsa:5379	postmeiotic segregation increased 2 pseudogene 1
LRFN3	-1.06429	0.000445377	0.00223751	down	chr19:35937120-35945195	+	2515	protein-coding	hsa:79414	leucine rich repeat and fibronectin type III domain containing 3
STK32C	-1.06461	1.23223e-06	1.27247e-05	down	chr10:132330281-132331875	-	645	protein-coding	hsa:282974	serine/threonine kinase 32C
WDR17	-1.06484	6.81433e-10	1.4823e-08	down	chr4:176065834-176182828	+	7521	protein-coding	hsa:116966	WD repeat domain 17
PLGRKT	-1.06556	1.08301e-06	1.13048e-05	down	chr9:5357966-5438476	-	1146	protein-coding	hsa:55848	plasminogen receptor, C-terminal lysine transmembrane protein
CDHR3	-1.06622	0.00133718	0.00566831	down	chr7:105876773-106036431	+	9019	protein-coding	hsa:222256	cadherin-related family member 3
NFE2L3	-1.06663	2.67495e-10	6.48177e-09	down	chr7:26152227-26187137	+	3711	protein-coding	hsa:9603	nuclear factor, erythroid 2-like 3
GRAMD1C	-1.06727	4.67512e-05	0.000313767	down	chr3:113828182-113947174	+	3839	protein-coding	hsa:54762	GRAM domain containing 1C
TMEM203	-1.06746	3.02387e-13	1.28864e-11	down	chr9:137204082-137205638	-	1557	protein-coding	hsa:94107	transmembrane protein 203
IL17RB	-1.0677	6.39718e-08	9.0319e-07	down	chr3:53846494-53866526	+	2850	protein-coding	hsa:55540	interleukin 17 receptor B
LOC100507002	-1.06786	0.00730179	0.0237197	down	chr17:65100812-65111095	+	701	ncRNA	hsa:100507002	uncharacterized LOC100507002
LOC107987147	-1.06805	2.38852e-05	0.000174158	down	chr10:47529596-47534066	-	4154	ncRNA
CLUHP3	-1.06826	2.91554e-06	2.7233e-05	down	chr16:31700613-31707437	+	1789	pseudo	hsa:100132341	clustered mitochondria (cluA/CLU1) homolog pseudogene 3
PRUNE	-1.0687	4.27575e-14	2.10644e-12	down	chr1:151008391-151035713	+	3083	protein-coding	hsa:58497	prune exopolyphosphatase
TFCP2L1	-1.06875	1.64449e-05	0.000125621	down	chr2:121216587-121285210	-	9287	protein-coding	hsa:29842	transcription factor CP2-like 1
PEX16	-1.06895	3.20778e-05	0.000225529	down	chr11:45909669-45918123	-	1908	protein-coding	hsa:9409	peroxisomal biogenesis factor 16
MCRIP2	-1.069	1.77637e-05	0.000134171	down	chr16:641849-648474	+	910	protein-coding
LOC100288069	-1.06939	0.0127737	0.037908	down	chr1:764865-778688	-	1371	ncRNA	hsa:100288069	uncharacterized LOC100288069
FRY	-1.07099	0.000477431	0.00237333	down	chr13:32029742-32299122	+	14804	protein-coding	hsa:10129	furry homolog (Drosophila)
AMIGO1	-1.07138	0.00109444	0.00477634	down	chr1:109504178-109509742	-	5123	protein-coding	hsa:57463	adhesion molecule with Ig-like domain 1
TLDC1	-1.0724	6.65614e-11	1.82031e-09	down	chr16:84476355-84504752	-	5106	protein-coding	hsa:57707	TBC/LysM-associated domain containing 1
TSKU	-1.07269	8.43699e-06	6.98801e-05	down	chr11:76782313-76798154	+	3564	protein-coding	hsa:25987	tsukushi, small leucine rich proteoglycan
ELAC1	-1.07271	0.000707854	0.00330147	down	chr18:50968017-50988120	+	2233	protein-coding	hsa:55520	elaC ribonuclease Z 1
STAT2	-1.07332	7.74416e-09	1.34148e-07	down	chr12:56341597-56360253	-	4918	protein-coding	hsa:6773	signal transducer and activator of transcription 2, 113kDa
CD9	-1.07342	1.49007e-06	1.50809e-05	down	chr12:6199844-6238271	+	1465	protein-coding	hsa:928	CD9 molecule
LDLRAP1	-1.07404	5.9332e-09	1.0613e-07	down	chr1:25543580-25590400	+	4418	protein-coding	hsa:26119	low density lipoprotein receptor adaptor protein 1
KDM8	-1.07721	7.5578e-05	0.000474961	down	chr16:27203477-27222305	+	3093	protein-coding	hsa:79831	lysine (K)-specific demethylase 8
BCHE	-1.07766	3.17364e-07	3.80308e-06	down	chr3:165772904-165837467	-	2449	protein-coding	hsa:590	butyrylcholinesterase
EPHA7	-1.07773	2.00564e-23	3.34365e-21	down	chr6:93240020-93419687	-	8034	protein-coding	hsa:2045	EPH receptor A7
TEX15	-1.07905	1.43983e-21	1.98707e-19	down	chr8:30831544-30913012	-	12268	protein-coding	hsa:56154	testis expressed 15
EPB41L1	-1.0795	1.31701e-11	4.16467e-10	down	chr20:36064891-36232799	+	9259	protein-coding	hsa:2036	erythrocyte membrane protein band 4.1-like 1
PEX10	-1.0796	3.22729e-05	0.000226672	down	chr1:2404802-2412622	-	2105	protein-coding	hsa:5192	peroxisomal biogenesis factor 10
WDR18	-1.07966	1.61741e-09	3.27873e-08	down	chr19:982980-994570	+	2064	protein-coding	hsa:57418	WD repeat domain 18
TCF7	-1.08025	3.11039e-06	2.8859e-05	down	chr5:134114703-134148229	+	7776	protein-coding	hsa:6932	transcription factor 7 (T-cell specific, HMG-box)
BPHL	-1.08026	1.08279e-07	1.44828e-06	down	chr6:3118376-3153198	+	2160	protein-coding	hsa:670	biphenyl hydrolase-like (serine hydrolase)
CCHCR1	-1.08047	0.000133697	0.000779937	down	chr6:31142439-31158238	-	2992	protein-coding	hsa:54535	coiled-coil alpha-helical rod protein 1
APCDD1	-1.08059	0.00964641	0.0300301	down	chr18:10454628-10488701	+	7216	protein-coding	hsa:147495	adenomatosis polyposis coli down-regulated 1
RCAN3	-1.08083	4.30719e-05	0.00029218	down	chr1:24502351-24537020	+	2782	protein-coding	hsa:11123	RCAN family member 3
NENF	-1.08095	1.46926e-08	2.39016e-07	down	chr1:212432887-212446379	+	949	protein-coding	hsa:29937	neudesin neurotrophic factor
LOC105370841	-1.08154	0.0130937	0.0386979	down	chr15:61219529-61223230	-	1388	ncRNA		uncharacterized LOC105370841
ZNF25	-1.0821	6.406e-05	0.000411639	down	chr10:37949573-37976656	-	4812	protein-coding	hsa:219749	zinc finger protein 25
LYSMD4	-1.08252	2.93821e-08	4.46279e-07	down	chr15:99715033-99733561	-	3858	protein-coding	hsa:145748	LysM, putative peptidoglycan-binding, domain containing 4
GCHFR	-1.08306	0.00636932	0.0212199	down	chr15:40764087-40767713	+	713	protein-coding	hsa:2644	GTP cyclohydrolase I feedback regulator
UROS	-1.08309	1.73156e-20	2.0979e-18	down	chr10:125784980-125823268	-	3709	protein-coding	hsa:7390	uroporphyrinogen III synthase
LOC100133331	-1.08378	0.00306901	0.0115714	down	chr1:725759-730351	-	4273	ncRNA	hsa:100133331	uncharacterized LOC100133331
DPF1	-1.08421	0.000295215	0.00155865	down	chr19:38211006-38229714	-	2374	protein-coding	hsa:8193	D4, zinc and double PHD fingers family 1
LINC01605	-1.0843	9.02607e-07	9.65081e-06	down	chr8:37516406-37521386	-	528	ncRNA	hsa:100507420	uncharacterized LOC100507420
SAGE1	-1.08471	0.00223464	0.00884813	down	chrX:135893607-135913061	+	3054	protein-coding	hsa:55511	sarcoma antigen 1
FOXD3-AS1	-1.08491	0.00838798	0.0267029	down	chr1:63320884-63324441	-	963	ncRNA	hsa:100996301	FOXD3 antisense RNA 1 (head to head)
COL5A1	-1.08512	2.83033e-09	5.42605e-08	down	chr9:134641790-134844843	+	8440	protein-coding	hsa:1289	collagen, type V, alpha 1
TYSND1	-1.08554	3.9587e-12	1.3935e-10	down	chr10:70137981-70146740	-	3798	protein-coding	hsa:219743	trypsin domain containing 1
BET1L	-1.08613	1.66411e-10	4.21878e-09	down	chr11:202924-207422	-	2956	protein-coding	hsa:51272	Bet1 golgi vesicular membrane trafficking protein-like
KIAA1462	-1.08614	6.50109e-10	1.42307e-08	down	chr10:30012800-30069816	-	9367	protein-coding	hsa:57608	KIAA1462
LINC01234	-1.08635	1.61345e-06	1.61881e-05	down	chr12:113744577-113773683	-	2222	ncRNA	hsa:100506465	long intergenic non-protein coding RNA 1234
B9D1	-1.08759	8.5866e-08	1.17489e-06	down	chr17:19335372-19378193	-	3188	protein-coding	hsa:27077	B9 protein domain 1
C19orf25	-1.08783	3.03943e-07	3.66332e-06	down	chr19:1473201-1479552	-	2580	protein-coding	hsa:148223	chromosome 19 open reading frame 25
OSBPL5	-1.08824	7.58438e-06	6.37731e-05	down	chr11:3087116-3165352	-	4234	protein-coding	hsa:114879	oxysterol binding protein-like 5
STMN3	-1.08872	1.51778e-07	1.96942e-06	down	chr20:63639705-63653610	-	2538	protein-coding	hsa:50861	stathmin-like 3
CNTN1	-1.08943	2.92644e-06	2.73226e-05	down	chr12:40692439-41072412	+	6021	protein-coding	hsa:1272	contactin 1
EFNB3	-1.08963	0.000175776	0.000991412	down	chr17:7705202-7711375	+	3219	protein-coding	hsa:1949	ephrin-B3
REEP6	-1.08997	0.00472444	0.0166249	down	chr19:1491166-1497925	+	1373	protein-coding	hsa:92840	receptor accessory protein 6
NUDT12	-1.09021	3.10298e-13	1.31429e-11	down	chr5:103548855-103562805	-	3500	protein-coding	hsa:83594	nudix (nucleoside diphosphate linked moiety X)-type motif 12
ITPKB	-1.09032	0.017672	0.0494512	down	chr1:226631690-226739327	-	10086	protein-coding	hsa:3707	inositol-trisphosphate 3-kinase B
SPARC	-1.09067	7.21778e-07	7.87082e-06	down	chr5:151661096-151687054	-	3590	protein-coding	hsa:6678	secreted protein, acidic, cysteine-rich (osteonectin)
TSR3	-1.09173	1.50746e-09	3.07678e-08	down	chr16:1349240-1351872	-	1204	protein-coding	hsa:115939	TSR3, 20S rRNA accumulation, homolog (S. cerevisiae)
CCDC71	-1.09259	6.38855e-08	9.02582e-07	down	chr3:49162535-49166352	-	1812	protein-coding	hsa:64925	coiled-coil domain containing 71
LPIN3	-1.09282	3.59673e-07	4.25141e-06	down	chr20:41340779-41360585	+	4805	protein-coding	hsa:64900	lipin 3
ZNF248	-1.09358	6.21601e-10	1.3693e-08	down	chr10:37758452-37858202	-	5183	protein-coding	hsa:57209	zinc finger protein 248
ROGDI	-1.09446	2.50489e-06	2.37919e-05	down	chr16:4796962-4802950	-	1741	protein-coding	hsa:79641	rogdi homolog (Drosophila)
DCPS	-1.09451	8.15653e-08	1.1212e-06	down	chr11:126303301-126345754	+	2178	protein-coding	hsa:28960	decapping enzyme, scavenger
CRK	-1.0952	0.000157996	0.000904279	down	NT_187613.1:363379-379185	-	2838	protein-coding	hsa:1398	v-crk avian sarcoma virus CT10 oncogene homolog
VILL	-1.09525	0.00014034	0.000813956	down	chr3:37987974-38007188	+	4033	protein-coding	hsa:50853	villin-like
GSTK1	-1.09526	3.44582e-12	1.22748e-10	down	chr7:143263429-143269129	+	1226	protein-coding	hsa:373156	glutathione S-transferase kappa 1
SELM	-1.09548	3.81864e-06	3.45535e-05	down	chr22:31104777-31107565	-	691	protein-coding	hsa:140606	selenoprotein M
ZNF385C	-1.09596	0.00147627	0.00619369	down	chr17:42025576-42065668	-	4438	protein-coding	hsa:201181	zinc finger protein 385C
COA3	-1.0962	4.78175e-12	1.65252e-10	down	chr17:42797618-42798725	-	808	protein-coding	hsa:28958	cytochrome c oxidase assembly factor 3
LOC101927837	-1.09709	0.0175827	0.049235	down	chr16:67481319-67505977	+	2470	ncRNA	hsa:101927837	uncharacterized LOC101927837
CDH7	-1.09831	0.00867863	0.0274479	down	chr18:65750252-65885136	+	7611	protein-coding	hsa:1005	cadherin 7, type 2
IQSEC2	-1.09874	0.000972622	0.00431244	down	chrX:53225784-53321350	-	7768	protein-coding	hsa:23096	IQ motif and Sec7 domain 2
SRR	-1.0996	5.74189e-08	8.18436e-07	down	chr17:2303371-2325267	+	3706	protein-coding	hsa:63826	serine racemase
AKR7A2	-1.09972	2.0905e-08	3.27548e-07	down	chr1:19302708-19312146	-	2619	protein-coding	hsa:8574	aldo-keto reductase family 7, member A2 (aflatoxin aldehyde reductase)
NAT6	-1.09997	0.000687588	0.00322863	down	chr3:50296402-50299421	-	1480	protein-coding	hsa:24142	N-acetyltransferase 6 (GCN5-related)
SLC29A2	-1.10003	4.82889e-09	8.81168e-08	down	chr11:66362521-66372476	-	5401	protein-coding	hsa:3177	solute carrier family 29 (equilibrative nucleoside transporter), member 2
DNAH11	-1.10022	2.82259e-05	0.000201369	down	chr7:21543215-21901568	+	13896	protein-coding	hsa:8701	dynein, axonemal, heavy chain 11
ZCCHC24	-1.10077	1.01331e-09	2.13729e-08	down	chr10:79382325-79445627	-	4933	protein-coding	hsa:219654	zinc finger, CCHC domain containing 24
H1FX-AS1	-1.10099	0.000322159	0.00168215	down	chr3:129316271-129324569	+	2193	ncRNA	hsa:339942	H1FX antisense RNA 1
HEXDC	-1.10112	5.04905e-05	0.000335193	down	chr17:82418376-82442645	+	2847	protein-coding	hsa:284004	hexosaminidase (glycosyl hydrolase family 20, catalytic domain) containing
PRSS12	-1.10214	2.67956e-06	2.52781e-05	down	chr4:118280038-118353042	-	4573	protein-coding	hsa:8492	protease, serine, 12 (neurotrypsin, motopsin)
NES	-1.10273	0.00306019	0.0115465	down	chr1:156668763-156677397	-	5558	protein-coding	hsa:10763	nestin
NHSL2	-1.10565	0.000921627	0.00412495	down	chrX:71911073-72153286	+	18182	protein-coding	hsa:340527	NHS-like 2
C1orf115	-1.10684	4.48302e-10	1.03114e-08	down	chr1:220690286-220699157	+	2972	protein-coding	hsa:79762	chromosome 1 open reading frame 115
LOC105378550	-1.10701	0.00655651	0.0217185	down	chr10:126903418-126905339	-	1805	ncRNA		uncharacterized LOC105378550
ISCA2	-1.10766	8.93774e-11	2.40327e-09	down	chr14:74493720-74495568	+	1088	protein-coding	hsa:122961	iron-sulfur cluster assembly 2
KCNG1	-1.10803	3.04474e-07	3.66759e-06	down	chr20:51003656-51023176	-	4443	protein-coding	hsa:3755	potassium voltage-gated channel, subfamily G, member 1
ZBTB11-AS1	-1.10823	0.000284399	0.00151111	down	chr3:101676430-101679217	+	2788	ncRNA	hsa:100009676	ZBTB11 antisense RNA 1
LOC105372558	-1.10919	0.00390533	0.0142055	down	chr20:21397337-21441456	+	2705	ncRNA		uncharacterized LOC105372558
UBL4A	-1.10941	1.34364e-23	2.27643e-21	down	chrX:154483717-154486670	-	2382	protein-coding	hsa:8266	ubiquitin-like 4A
PDZD2	-1.1097	0.0160729	0.0457386	down	chr5:31639388-32110932	+	12191	protein-coding	hsa:23037	PDZ domain containing 2
POLM	-1.11053	9.15866e-08	1.24662e-06	down	chr7:44072062-44082540	-	2855	protein-coding	hsa:27434	polymerase (DNA directed), mu
CDPF1	-1.11062	7.81036e-06	6.54181e-05	down	chr22:46244013-46250679	-	1879	protein-coding	hsa:150383	cysteine-rich, DPF motif domain containing 1
ASB16-AS1	-1.11119	7.88512e-05	0.00049256	down	chr17:44175973-44186717	-	2259	ncRNA	hsa:339201	ASB16 antisense RNA 1
ATP5G1	-1.11158	7.56448e-11	2.05791e-09	down	chr17:48892786-48895871	+	647	protein-coding	hsa:516	ATP synthase, H+ transporting, mitochondrial Fo complex, subunit C1 (subunit 9)
ARHGEF40	-1.11208	1.41639e-06	1.44262e-05	down	chr14:21061276-21090248	+	5964	protein-coding	hsa:55701	Rho guanine nucleotide exchange factor (GEF) 40
GLMP	-1.11339	4.75066e-12	1.6445e-10	down	chr1:156292687-156295689	-	1851	protein-coding	hsa:112770	chromosome 1 open reading frame 85
EIF3J-AS1	-1.11465	0.000233749	0.00127273	down	chr15:44534505-44536923	-	1851	ncRNA	hsa:645212	EIF3J antisense RNA 1 (head to head)
PDGFA	-1.11503	0.0020347	0.00818553	down	chr7:497245-520668	-	2809	protein-coding	hsa:5154	platelet-derived growth factor alpha polypeptide
C9orf69	-1.11505	2.48967e-19	2.67434e-17	down	chr9:136111838-136118885	-	2845	protein-coding	hsa:90120	chromosome 9 open reading frame 69
PRELID2	-1.11534	2.14539e-08	3.3514e-07	down	chr5:145587325-145835369	-	7455	protein-coding	hsa:153768	PRELI domain containing 2
CCS	-1.11543	2.28178e-07	2.81861e-06	down	chr11:66593162-66606019	+	1274	protein-coding	hsa:9973	copper chaperone for superoxide dismutase
CIB2	-1.11604	0.000272237	0.00145316	down	chr15:78104606-78131976	-	2112	protein-coding	hsa:10518	calcium and integrin binding family member 2
RIMKLA	-1.1162	8.63556e-06	7.12699e-05	down	chr1:42380797-42425813	+	12212	protein-coding	hsa:284716	ribosomal modification protein rimK-like family member A
SNTB1	-1.11646	0.00112516	0.00488993	down	chr8:120535745-120812069	-	4975	protein-coding	hsa:6641	syntrophin, beta 1 (dystrophin-associated protein A1, 59kDa, basic component 1)
ATP5I	-1.1172	1.25919e-12	4.86832e-11	down	chr4:672436-674338	-	365	protein-coding	hsa:521	ATP synthase, H+ transporting, mitochondrial Fo complex, subunit E
SLC35E2	-1.11725	7.34525e-05	0.000463373	down	chr1:1724838-1745999	-	6294	protein-coding	hsa:9906	solute carrier family 35, member E2
TUBBP5	-1.11783	1.13177e-06	1.17866e-05	down	chr9:138150113-138177433	+	2660	pseudo	hsa:643224	tubulin, beta pseudogene 5
BTNL9	-1.11843	0.000137486	0.000799629	down	chr5:181039875-181061525	+	3889	protein-coding	hsa:153579	butyrophilin-like 9
ADCK5	-1.11962	0.00481718	0.0168884	down	chr8:144373762-144393242	+	2705	protein-coding	hsa:203054	aarF domain containing kinase 5
VAX2	-1.11965	0.00276141	0.0105548	down	chr2:70900551-70933446	+	3338	protein-coding	hsa:25806	ventral anterior homeobox 2
GPR176	-1.11969	3.49185e-06	3.18873e-05	down	chr15:39795049-39920933	-	8820	protein-coding	hsa:11245	G protein-coupled receptor 176
FSCN1	-1.1197	1.0815e-09	2.26052e-08	down	chr7:5592805-5606656	+	2796	protein-coding	hsa:6624	fascin actin-bundling protein 1
CABLES2	-1.12009	5.585e-07	6.28772e-06	down	chr20:62388630-62407283	-	3785	protein-coding	hsa:81928	Cdk5 and Abl enzyme substrate 2
PP7080	-1.12038	1.01545e-06	1.06874e-05	down	chr5:470510-472965	-	1743	ncRNA	hsa:25845	uncharacterized LOC25845
C6orf1	-1.12061	0.00511847	0.0177595	down	chr6:34246380-34249108	-	1187	protein-coding	hsa:221491	chromosome 6 open reading frame 1
ZBTB45	-1.12165	2.84074e-05	0.000202526	down	chr19:58513530-58541712	-	2601	protein-coding	hsa:84878	zinc finger and BTB domain containing 45
ZNF503-AS2	-1.12201	0.000632635	0.00300336	down	chr10:75401528-75408982	+	2462	ncRNA	hsa:100131213	ZNF503 antisense RNA 2
C14orf37	-1.12208	3.24272e-05	0.000227372	down	chr14:57993536-58152305	-	13734	protein-coding	hsa:145407	chromosome 14 open reading frame 37
LL0XNC01-116E7.2	-1.12225	0.00712511	0.0232037	down	chrX:103917411-103922127	-	3900	miscRNA	hsa:100128594	uncharacterized LOC100128594
SLC25A10	-1.12232	1.13482e-07	1.50915e-06	down	chr17:81712236-81721016	+	2136	protein-coding	hsa:1468	solute carrier family 25 (mitochondrial carrier; dicarboxylate transporter), member 10
APOBEC3C	-1.12302	1.10075e-08	1.84393e-07	down	chr22:39014260-39018838	+	1127	protein-coding	hsa:27350	apolipoprotein B mRNA editing enzyme, catalytic polypeptide-like 3C
FAAP100	-1.12311	1.13892e-05	9.07258e-05	down	chr17:81539885-81552403	-	3849	protein-coding	hsa:80233	chromosome 17 open reading frame 70
PDLIM2	-1.12318	0.00268825	0.010313	down	chr8:22578741-22598025	+	4608	protein-coding	hsa:64236	PDZ and LIM domain 2 (mystique)
MARVELD1	-1.12318	7.37823e-12	2.46008e-10	down	chr10:97713708-97718152	+	3237	protein-coding	hsa:83742	MARVEL domain containing 1
TRHDE-AS1	-1.1244	0.00055533	0.00270386	down	chr12:72253507-72273509	-	3955	ncRNA	hsa:283392	TRHDE antisense RNA 1
MVB12A	-1.12456	8.2001e-09	1.40643e-07	down	chr19:17405686-17425339	+	1457	protein-coding	hsa:93343	multivesicular body subunit 12A
NUS1P1	-1.12467	0.00819255	0.0261647	down	chrX:47509795-47513660	-	3866	pseudo		nuclear undecaprenyl pyrophosphate synthase 1 homolog (S. cerevisiae) pseudogene 1
FPGT	-1.12514	6.02057e-15	3.39088e-13	down	chr1:74198212-74208702	+	4722	protein-coding	hsa:8790	fucose-1-phosphate guanylyltransferase
TMEM74	-1.12624	7.8367e-05	0.000489976	down	chr8:108606850-108787615	-	6302	protein-coding	hsa:157753	transmembrane protein 74
EEPD1	-1.12665	0.0010732	0.0046994	down	chr7:36153149-36301543	+	4687	protein-coding	hsa:80820	endonuclease/exonuclease/phosphatase family domain containing 1
IRS4	-1.12671	1.32288e-33	4.30741e-31	down	chrX:108719949-108736584	-	6607	protein-coding	hsa:8471	insulin receptor substrate 4
RAB36	-1.12886	0.00092559	0.00413913	down	chr22:23145298-23169285	+	5215	protein-coding	hsa:9609	RAB36, member RAS oncogene family
COL6A1	-1.12891	2.54361e-15	1.54537e-13	down	chr21:45981749-46005049	+	4225	protein-coding	hsa:1291	collagen, type VI, alpha 1
NFKBIE	-1.12896	5.17786e-05	0.000342871	down	chr6:44258166-44265788	-	2581	protein-coding	hsa:4794	nuclear factor of kappa light polypeptide gene enhancer in B-cells inhibitor, epsilon
CBR3	-1.12965	0.00219727	0.00871837	down	chr21:36134901-36146562	+	1112	protein-coding	hsa:874	carbonyl reductase 3
LOC645166	-1.12989	0.00081061	0.00370202	down	chr1:144716079-144740806	+	1104	pseudo	hsa:645166	lymphocyte-specific protein 1 pseudogene
MPND	-1.13145	8.38775e-07	9.05191e-06	down	chr19:4343527-4360086	+	1750	protein-coding	hsa:84954	MPN domain containing
FAM160B2	-1.13193	4.11169e-08	6.04683e-07	down	chr8:22089150-22104380	+	5257	protein-coding	hsa:64760	family with sequence similarity 160, member B2
SLC30A10	-1.13265	0.0145274	0.0421521	down	chr1:219910398-219959754	-	7056	protein-coding	hsa:55532	solute carrier family 30, member 10
ST3GAL5	-1.13425	7.74868e-05	0.000485638	down	chr2:85839148-85889034	-	4025	protein-coding	hsa:8869	ST3 beta-galactoside alpha-2,3-sialyltransferase 5
CBR1	-1.13472	5.13037e-17	3.84574e-15	down	chr21:36069924-36073177	+	1952	protein-coding	hsa:873	carbonyl reductase 1
ATP10D	-1.13501	2.2958e-05	0.000168399	down	chr4:47485261-47593486	+	6550	protein-coding	hsa:57205	ATPase, class V, type 10D
ROMO1	-1.13713	2.72252e-05	0.000195367	down	chr20:35699310-35700982	+	461	protein-coding	hsa:140823	reactive oxygen species modulator 1
ERLIN2	-1.13841	5.72333e-24	1.01939e-21	down	chr8:37736579-37757801	+	4821	protein-coding	hsa:11160	ER lipid raft associated 2
LOC107986293	-1.13923	0.0144319	0.0419275	down	chr4:78067906-78073892	+	4215	ncRNA
HLA-DQB1	-1.13948	2.27565e-05	0.000167038	down	chr6:32659464-32666689	-	1664	protein-coding	hsa:3119	major histocompatibility complex, class II, DQ beta 1
STXBP6	-1.13993	0.00452701	0.0160631	down	chr14:24809654-25050297	-	6731	protein-coding	hsa:29091	syntaxin binding protein 6 (amisyn)
C3orf80	-1.14051	0.000129829	0.000759972	down	chr3:160225636-160228213	+	2578	protein-coding	hsa:401097	chromosome 3 open reading frame 80
SNORA73A	-1.14071	0.0140753	0.0410534	down	chr1:28507365-28507571	+	207	snoRNA	hsa:6080	small nucleolar RNA, H/ACA box 73A
CHRNB1	-1.14096	0.0171124	0.0481769	down	chr17:7445087-7457613	+	2437	protein-coding	hsa:1140	cholinergic receptor, nicotinic, beta 1 (muscle)
CD83	-1.14102	2.74331e-06	2.57861e-05	down	chr6:14117256-14136918	+	2478	protein-coding	hsa:9308	CD83 molecule
EEF2KMT	-1.14126	1.48973e-08	2.41968e-07	down	chr16:5084298-5097820	-	2454	protein-coding	hsa:196483	family with sequence similarity 86, member A
LOC105374474	-1.14182	0.00899013	0.02827	down	chr4:8847235-8853617	-	5499	ncRNA		uncharacterized LOC105374474
RLN2	-1.14233	0.00733004	0.0237855	down	chr9:5299864-5306134	-	1192	protein-coding	hsa:6019	relaxin 2
CRISPLD1	-1.1424	2.82153e-08	4.31069e-07	down	chr8:74984473-75034558	+	4329	protein-coding	hsa:83690	cysteine-rich secretory protein LCCL domain containing 1
MEIOC	-1.14318	0.00249141	0.00968808	down	chr17:44656394-44677086	+	4682	protein-coding
NTHL1	-1.14343	3.52489e-07	4.18576e-06	down	chr16:2039815-2047872	-	1158	protein-coding	hsa:4913	nth endonuclease III-like 1 (E. coli)
LOC107984814	-1.14402	0.0146902	0.0425511	down	chr16:72664780-72752034	+	1508	protein-coding
LOC107987020	-1.1469	0.0148199	0.0428102	down	chr9:62800843-62802490	-	1532	protein-coding
SRP9P1	-1.14817	0.01623	0.0460911	down	chr10:91806043-91807533	-	1491	pseudo		signal recognition particle 9 pseudogene 1
CTSH	-1.14887	7.07233e-08	9.85163e-07	down	chr15:78921750-78945098	-	2178	protein-coding	hsa:1512	cathepsin H
ASXL3	-1.14921	0.00156605	0.00651134	down	chr18:33578577-33751195	+	18165	protein-coding	hsa:80816	additional sex combs like transcriptional regulator 3
LOXL1	-1.14997	0.00185362	0.00755332	down	chr15:73926451-73952141	+	2542	protein-coding	hsa:4016	lysyl oxidase-like 1
SSH3	-1.15005	1.3439e-06	1.3762e-05	down	chr11:67303448-67312607	+	2917	protein-coding	hsa:54961	slingshot protein phosphatase 3
SNRNP25	-1.15069	2.15619e-13	9.40018e-12	down	chr16:53829-57669	+	1086	protein-coding	hsa:79622	small nuclear ribonucleoprotein 25kDa (U11/U12)
LOC107985911	-1.15074	0.0114147	0.0344891	down	chr2:89562334-89585961	-	1121	protein-coding
MAP1A	-1.15084	7.66509e-06	6.43824e-05	down	chr15:43510946-43531620	+	10565	protein-coding	hsa:4130	microtubule-associated protein 1A
NFKBID	-1.15184	0.000271091	0.00144816	down	chr19:35887630-35902301	-	2673	protein-coding	hsa:84807	nuclear factor of kappa light polypeptide gene enhancer in B-cells inhibitor, delta
CTNNBIP1	-1.15191	1.59582e-07	2.0528e-06	down	chr1:9848276-9910322	-	3220	protein-coding	hsa:56998	catenin, beta interacting protein 1
UBE2D4	-1.15197	1.03373e-06	1.08523e-05	down	chr7:43926436-43956136	+	4068	protein-coding	hsa:51619	ubiquitin-conjugating enzyme E2D 4 (putative)
TMEM218	-1.15205	1.126e-07	1.49934e-06	down	chr11:125094370-125111763	-	4106	protein-coding	hsa:219854	transmembrane protein 218
ACP6	-1.1522	9.79575e-15	5.30217e-13	down	chr1:147629658-147670543	-	2971	protein-coding	hsa:51205	acid phosphatase 6, lysophosphatidic
GALK1	-1.15242	1.82088e-07	2.30251e-06	down	chr17:75757937-75765199	-	1361	protein-coding	hsa:2584	galactokinase 1
ZNF517	-1.15283	0.00402741	0.0145875	down	chr8:144798876-144813033	+	6763	protein-coding	hsa:340385	zinc finger protein 517
YIF1B	-1.15336	9.35811e-15	5.13194e-13	down	chr19:38303560-38315976	-	2854	protein-coding	hsa:90522	Yip1 interacting factor homolog B (S. cerevisiae)
GLI2	-1.15547	0.000684686	0.00321645	down	chr2:120797291-120992653	+	7247	protein-coding	hsa:2736	GLI family zinc finger 2
CES3	-1.15593	1.0385e-06	1.0897e-05	down	chr16:66961229-66975152	+	3970	protein-coding	hsa:23491	carboxylesterase 3
CDK18	-1.15664	4.545e-07	5.24727e-06	down	chr1:205504556-205532793	+	4039	protein-coding	hsa:5129	cyclin-dependent kinase 18
LOC107984974	-1.1579	0.000583492	0.00281337	down	chr17:31005122-31034513	+	1740	protein-coding
CDON	-1.15809	4.88288e-09	8.9024e-08	down	chr11:125956813-126063335	-	8286	protein-coding	hsa:50937	cell adhesion associated, oncogene regulated
TRIM6	-1.15829	2.81451e-05	0.000200861	down	chr11:5596101-5612958	+	3430	protein-coding	hsa:117854	tripartite motif containing 6
CCDC110	-1.1587	0.0149387	0.0430994	down	chr4:185445182-185471759	-	2898	protein-coding	hsa:256309	coiled-coil domain containing 110
LOC105378853	-1.16008	0.000326489	0.0017005	down	chr1:90782984-90851638	-	686	ncRNA		uncharacterized LOC105378853
UNKL	-1.16009	1.89939e-10	4.75739e-09	down	chr16:1363205-1414749	-	5355	protein-coding	hsa:64718	unkempt family zinc finger-like
CAPG	-1.16011	0.000159547	0.000911906	down	chr2:85394748-85418467	-	1586	protein-coding	hsa:822	capping protein (actin filament), gelsolin-like
CPM	-1.16022	8.20504e-05	0.000510402	down	chr12:68842200-68963240	-	6669	protein-coding	hsa:1368	carboxypeptidase M
PLEKHG1	-1.16028	6.35143e-06	5.44681e-05	down	chr6:150599863-150843665	+	10115	protein-coding	hsa:57480	pleckstrin homology domain containing, family G (with RhoGef domain) member 1
LOC101928230	-1.16109	0.000580196	0.00280007	down	chr16:79600901-79612513	+	4954	ncRNA	hsa:101928230	uncharacterized LOC101928230
HLX	-1.16159	0.000285795	0.00151698	down	chr1:220879401-220885059	+	2279	protein-coding	hsa:3142	H2.0-like homeobox
CCDC183-AS1	-1.16232	0.000112759	0.000670218	down	chr9:136803927-136808848	-	2386	ncRNA	hsa:100131193	CCDC183 antisense RNA 1
MARVELD3	-1.16245	0.015548	0.0445185	down	chr16:71626137-71641965	+	2685	protein-coding	hsa:91862	MARVEL domain containing 3
SNTA1	-1.16323	7.23212e-10	1.56826e-08	down	chr20:33407957-33443892	-	2340	protein-coding	hsa:6640	syntrophin, alpha 1
POLL	-1.16324	1.30159e-07	1.70913e-06	down	chr10:101578882-101588270	-	2794	protein-coding	hsa:27343	polymerase (DNA directed), lambda
CSPG4P5	-1.16376	0.00375335	0.0137221	down	chr15:84398315-84411700	-	13386	pseudo		chondroitin sulfate proteoglycan 4 pseudogene 5
SYDE1	-1.16488	1.66536e-07	2.13434e-06	down	chr19:15107364-15114988	+	3303	protein-coding	hsa:85360	synapse defective 1, Rho GTPase, homolog 1 (C. elegans)
MED16	-1.16745	2.241e-09	4.40153e-08	down	chr19:867961-893228	-	2924	protein-coding	hsa:10025	mediator complex subunit 16
DEF6	-1.16811	0.00307889	0.0116044	down	chr6:35297818-35321771	+	2296	protein-coding	hsa:50619	differentially expressed in FDCP 6 homolog (mouse)
LOC107986452	-1.16891	0.00457226	0.0161878	down	chr5:135013886-135022262	-	3844	ncRNA
PLEKHA2	-1.16908	0.000780314	0.00358645	down	chr8:38901235-38973912	+	5641	protein-coding	hsa:59339	pleckstrin homology domain containing, family A (phosphoinositide binding specific) member 2
LOC102723724	-1.16947	1.73378e-09	3.49423e-08	down	chr6:140807271-140898421	-	884	ncRNA	hsa:102723724	uncharacterized LOC102723724
ALKBH6	-1.16987	1.77197e-07	2.24202e-06	down	chr19:36009116-36014243	-	1060	protein-coding	hsa:84964	alkB, alkylation repair homolog 6 (E. coli)
PRKCQ	-1.17013	0.000510798	0.00251584	down	chr10:6393038-6580646	-	5504	protein-coding	hsa:5588	protein kinase C, theta
ECI2	-1.17145	4.52202e-31	1.34621e-28	down	chr6:4115693-4135597	-	1464	protein-coding	hsa:10455	enoyl-CoA delta isomerase 2
PAQR5	-1.1718	3.39935e-09	6.3819e-08	down	chr15:69284134-69407637	+	5476	protein-coding	hsa:54852	progestin and adipoQ receptor family member V
CARD19	-1.17244	2.39361e-05	0.000174468	down	chr9:93096123-93113295	+	2410	protein-coding	hsa:84270	chromosome 9 open reading frame 89
FBXO41	-1.17297	1.68649e-07	2.15612e-06	down	chr2:73254682-73284453	-	10001	protein-coding	hsa:150726	F-box protein 41
CYCSP45	-1.17313	0.00492843	0.0172033	down	chrX:153841351-153841468	+	118	pseudo		cytochrome c, somatic pseudogene 45
FAM217B	-1.17329	6.16747e-27	1.36727e-24	down	chr20:59933764-59948680	+	5163	protein-coding	hsa:63939	family with sequence similarity 217, member B
ARL2	-1.17372	2.8243e-07	3.42582e-06	down	chr11:65014113-65022185	+	980	protein-coding	hsa:402	ADP-ribosylation factor-like 2
BCKDK	-1.17506	2.57619e-09	4.99862e-08	down	chr16:31108294-31117651	+	2221	protein-coding	hsa:10295	branched chain ketoacid dehydrogenase kinase
C1orf74	-1.17609	4.16697e-08	6.11518e-07	down	chr1:209779208-209784730	-	4855	protein-coding	hsa:148304	chromosome 1 open reading frame 74
MRI1	-1.17623	8.30162e-19	8.04639e-17	down	chr19:13764492-13774282	+	3404	protein-coding	hsa:84245	methylthioribose-1-phosphate isomerase 1
WDR54	-1.17631	1.27527e-08	2.10415e-07	down	chr2:74421721-74425755	+	1187	protein-coding	hsa:84058	WD repeat domain 54
ZNF18	-1.17637	2.69646e-06	2.53724e-05	down	chr17:11957433-11997510	-	4161	protein-coding	hsa:7566	zinc finger protein 18
DGKQ	-1.17688	1.30537e-06	1.34135e-05	down	chr4:958884-973560	-	4643	protein-coding	hsa:1609	diacylglycerol kinase, theta 110kDa
LINC00116	-1.17773	1.53757e-05	0.000118234	down	chr2:110211529-110222940	-	1619	ncRNA	hsa:205251	long intergenic non-protein coding RNA 116
MTFP1	-1.17832	5.93292e-09	1.0613e-07	down	chr22:30425623-30429054	+	1278	protein-coding	hsa:51537	mitochondrial fission process 1
LOC642852	-1.17954	1.51153e-09	3.08207e-08	down	chr21:45288052-45297354	+	7165	ncRNA	hsa:642852	uncharacterized LOC642852
RMDN1	-1.18005	1.10686e-20	1.38119e-18	down	chr8:86467116-86514348	-	4174	protein-coding	hsa:51115	regulator of microtubule dynamics 1
CYB561D2	-1.18133	6.68181e-07	7.38172e-06	down	chr3:50365334-50368197	+	961	protein-coding	hsa:11068	cytochrome b561 family, member D2
FAM210B	-1.18238	7.18611e-22	1.03994e-19	down	chr20:56358927-56368663	+	3034	protein-coding	hsa:116151	family with sequence similarity 210, member B
PGAP3	-1.1825	0.000102003	0.000616145	down	chr17:39671122-39688070	-	2829	protein-coding	hsa:93210	post-GPI attachment to proteins 3
FBXO44	-1.18299	0.000199585	0.00110528	down	chr1:11654375-11663327	+	3320	protein-coding	hsa:93611	F-box protein 44
MST1	-1.18314	0.0112476	0.0340583	down	chr3:49683947-49689528	-	3132	protein-coding	hsa:4485	macrophage stimulating 1 (hepatocyte growth factor-like)
DEPTOR	-1.18339	1.73901e-05	0.000131827	down	chr8:119873655-120056202	+	7363	protein-coding	hsa:64798	DEP domain containing MTOR-interacting protein
LOC107984938	-1.18359	0.000296849	0.00156609	down	chr1:36282770-36285528	+	1640	lncRNA
TOR2A	-1.18389	2.68941e-06	2.53481e-05	down	chr9:127731524-127735387	-	2533	protein-coding	hsa:27433	torsin family 2, member A
MRPL12	-1.18411	1.34934e-19	1.49569e-17	down	chr17:81703370-81707526	+	1015	protein-coding	hsa:6182	mitochondrial ribosomal protein L12
DNAJC9-AS1	-1.18472	0.000906097	0.00406768	down	chr10:73247367-73276984	+	3038	ncRNA	hsa:414245	DNAJC9 antisense RNA 1
THAP7	-1.18476	5.42959e-10	1.21795e-08	down	chr22:20999772-21002115	-	1242	protein-coding	hsa:80764	THAP domain containing 7
TTYH2	-1.18522	0.000430561	0.00216988	down	chr17:74213557-74262020	+	3447	protein-coding	hsa:94015	tweety family member 2
SPRYD4	-1.18533	9.84369e-08	1.32858e-06	down	chr12:56468517-56470985	+	2107	protein-coding	hsa:283377	SPRY domain containing 4
ART5	-1.18555	0.0138045	0.0404259	down	chr11:3638503-3642392	-	1562	protein-coding	hsa:116969	ADP-ribosyltransferase 5
GAS6	-1.18646	0.000291299	0.00154266	down	chr13:113820549-113864103	-	2535	protein-coding	hsa:2621	growth arrest-specific 6
GCNT2	-1.1876	0.00329089	0.0122967	down	chr6:10521283-10629368	+	4672	protein-coding	hsa:2651	glucosaminyl (N-acetyl) transferase 2, I-branching enzyme (I blood group)
JOSD2	-1.18779	0.00358076	0.0131813	down	chr19:50505997-50511355	-	999	protein-coding	hsa:126119	Josephin domain containing 2
NRAV	-1.18783	6.97353e-05	0.000443323	down	chr12:120490338-120495946	-	1897	ncRNA	hsa:100506668	DYNLL1 antisense RNA 1
RNF144A	-1.18785	9.9375e-11	2.6448e-09	down	chr2:6917392-7076886	+	14128	protein-coding	hsa:9781	ring finger protein 144A
TNS3	-1.18806	0.00017176	0.000972638	down	chr7:47275154-47582553	-	9803	protein-coding	hsa:64759	tensin 3
HOXC5	-1.18817	0.00706789	0.0230714	down	chr12:54016852-54035361	+	1647	protein-coding	hsa:3222	homeobox C5
LOC105376156	-1.18958	0.00141432	0.00596499	down	chr9:95387442-95426835	-	2956	ncRNA		uncharacterized LOC105376156
PIK3C2B	-1.19057	8.99552e-08	1.22682e-06	down	chr1:204422630-204494815	-	8591	protein-coding	hsa:5287	phosphatidylinositol-4-phosphate 3-kinase, catalytic subunit type 2 beta
SYBU	-1.19114	1.27954e-06	1.31741e-05	down	chr8:109574176-109691791	-	5143	protein-coding	hsa:55638	syntabulin (syntaxin-interacting)
STEAP1	-1.19164	4.8233e-05	0.000322157	down	chr7:90154375-90164827	+	1313	protein-coding	hsa:26872	six transmembrane epithelial antigen of the prostate 1
LDOC1	-1.19183	2.10955e-09	4.17879e-08	down	chrX:141175745-141177214	-	1470	protein-coding	hsa:23641	leucine zipper, down-regulated in cancer 1
PRRT4	-1.19253	0.000577801	0.0027911	down	chr7:128350325-128362067	-	4364	protein-coding	hsa:401399	proline-rich transmembrane protein 4
RNASET2	-1.19266	1.7638e-09	3.55129e-08	down	chr6:166929509-166956589	-	1250	protein-coding	hsa:8635	ribonuclease T2
SHPK	-1.19338	6.73718e-08	9.42624e-07	down	chr17:3608262-3636322	-	3838	protein-coding	hsa:23729	sedoheptulokinase
TSPAN17	-1.19349	9.61614e-15	5.2596e-13	down	chr5:176647387-176659058	+	2588	protein-coding	hsa:26262	tetraspanin 17
GNG7	-1.19361	5.7426e-06	4.98002e-05	down	chr19:2511219-2702748	-	4356	protein-coding	hsa:2788	guanine nucleotide binding protein (G protein), gamma 7
FCHO1	-1.19364	0.00169146	0.00696884	down	chr19:17747718-17788568	+	3294	protein-coding	hsa:23149	FCH domain only 1
LPCAT1	-1.19417	0.000774734	0.00356473	down	chr5:1461427-1523961	-	3955	protein-coding	hsa:79888	lysophosphatidylcholine acyltransferase 1
GPRC5B	-1.19477	7.32254e-07	7.96422e-06	down	chr16:19858971-19886045	-	3174	protein-coding	hsa:51704	G protein-coupled receptor, class C, group 5, member B
FAM127A	-1.19521	6.81581e-16	4.43858e-14	down	chrX:135032303-135033546	+	1244	protein-coding	hsa:8933	family with sequence similarity 127, member A
LOC148413	-1.19545	1.00964e-07	1.36031e-06	down	chr1:1399530-1402046	+	1748	ncRNA	hsa:148413	uncharacterized LOC148413
C16orf13	-1.19585	1.43596e-15	9.06787e-14	down	chr16:634427-636366	-	1058	protein-coding	hsa:84326	chromosome 16 open reading frame 13
ACAD11	-1.19649	1.06894e-07	1.4332e-06	down	chr3:132558138-132660131	-	4166	protein-coding	hsa:84129	acyl-CoA dehydrogenase family, member 11
CACNG8	-1.19841	2.16269e-12	7.99084e-11	down	chr19:53963036-53990215	+	8751	protein-coding	hsa:59283	calcium channel, voltage-dependent, gamma subunit 8
ZNF853	-1.19852	0.00569194	0.0193656	down	chr7:6615621-6624290	+	3858	protein-coding	hsa:54753	zinc finger protein 853
RGS19	-1.19932	4.02587e-06	3.61617e-05	down	chr20:64073181-64080004	-	3023	protein-coding	hsa:10287	regulator of G-protein signaling 19
PTPN18	-1.20018	5.12296e-12	1.75299e-10	down	chr2:130356007-130375409	+	3669	protein-coding	hsa:26469	protein tyrosine phosphatase, non-receptor type 18 (brain-derived)
FAM110A	-1.2003	0.00673013	0.0221537	down	chr20:833697-846279	+	2360	protein-coding	hsa:83541	family with sequence similarity 110, member A
ST20-AS1	-1.20049	0.00087284	0.00394814	down	chr15:79922771-79924854	+	2084	ncRNA	hsa:283687	ST20 antisense RNA 1
RHPN1	-1.20269	5.26521e-05	0.000347771	down	chr8:143368827-143384220	+	4576	protein-coding	hsa:114822	rhophilin, Rho GTPase binding protein 1
SLC16A14	-1.20302	2.22951e-09	4.39137e-08	down	chr2:230034974-230068999	-	4398	protein-coding	hsa:151473	solute carrier family 16, member 14
NME4	-1.20357	6.3942e-27	1.40262e-24	down	chr16:396755-400754	+	1323	protein-coding	hsa:4833	NME/NM23 nucleoside diphosphate kinase 4
TP53I11	-1.20424	1.06954e-10	2.82485e-09	down	chr11:44932348-44951306	-	3759	protein-coding	hsa:9537	tumor protein p53 inducible protein 11
CERS4	-1.20427	4.40057e-06	3.91727e-05	down	chr19:8209329-8262433	+	2837	protein-coding	hsa:79603	ceramide synthase 4
RGMA	-1.20451	6.34606e-09	1.12358e-07	down	chr15:93043406-93089214	-	3227	protein-coding	hsa:56963	repulsive guidance molecule family member a
LOC107984262	-1.20589	0.000715476	0.00333254	down	chr10:101059014-101061005	-	1539	ncRNA
BRCA1P1	-1.20671	0.000991306	0.0043813	down	chr17:43168070-43169954	-	1885	pseudo		BRCA1 pseudogene 1
PPIC	-1.2078	7.50163e-13	2.96635e-11	down	chr5:123023383-123036730	-	1236	protein-coding	hsa:5480	peptidylprolyl isomerase C (cyclophilin C)
MMAB	-1.20832	8.1743e-24	1.4436e-21	down	chr12:109553715-109573553	-	4226	protein-coding	hsa:326625	methylmalonic aciduria (cobalamin deficiency) cblB type
RUNX1T1	-1.21008	0.00296768	0.0112422	down	chr8:91954967-92103365	-	8291	protein-coding	hsa:862	runt-related transcription factor 1; translocated to, 1 (cyclin D-related)
LZTS2	-1.21029	5.25073e-09	9.49825e-08	down	chr10:100997065-101007836	+	5250	protein-coding	hsa:84445	leucine zipper, putative tumor suppressor 2
SYNGR1	-1.21057	5.53378e-10	1.23723e-08	down	chr22:39349949-39385588	+	4438	protein-coding	hsa:9145	synaptogyrin 1
MVK	-1.21146	3.89157e-11	1.11703e-09	down	chr12:109573285-109597270	+	2539	protein-coding	hsa:4598	mevalonate kinase
C7orf50	-1.21184	1.20782e-18	1.13891e-16	down	chr7:978485-1138291	-	2705	protein-coding	hsa:84310	chromosome 7 open reading frame 50
KBTBD7	-1.21219	2.37777e-08	3.6813e-07	down	chr13:41191575-41194566	-	2992	protein-coding	hsa:84078	kelch repeat and BTB (POZ) domain containing 7
SLC31A2	-1.21236	0.00011742	0.000695343	down	chr9:113150958-113164142	+	6276	protein-coding	hsa:1318	solute carrier family 31 (copper transporter), member 2
BICDL2	-1.21244	0.0167653	0.0474176	down	chr16:3027710-3036985	-	2217	protein-coding
NDUFB2	-1.21291	7.49079e-18	6.24402e-16	down	chr7:140696681-140706646	+	495	protein-coding	hsa:4708	NADH dehydrogenase (ubiquinone) 1 beta subcomplex, 2, 8kDa
EGFEM1P	-1.21394	0.00300196	0.0113556	down	chr3:168249522-168830599	+	3855	pseudo	hsa:93556	EGF-like and EMI domain containing 1, pseudogene
TMEM14A	-1.21451	6.25426e-14	3.01695e-12	down	chr6:52671086-52686588	+	1015	protein-coding	hsa:28978	transmembrane protein 14A
TPCN2	-1.21581	5.07979e-11	1.42666e-09	down	chr11:69048876-69090604	+	5026	protein-coding	hsa:219931	two pore segment channel 2
HOXD4	-1.21606	5.44564e-11	1.51309e-09	down	chr2:176150394-176156078	+	5047	protein-coding	hsa:3233	homeobox D4
ETFB	-1.21631	1.46189e-20	1.78154e-18	down	chr19:51345155-51366418	-	1301	protein-coding	hsa:2109	electron-transfer-flavoprotein, beta polypeptide
C2orf88	-1.21647	0.0129508	0.0383791	down	chr2:189879479-190203484	+	4336	protein-coding	hsa:84281	chromosome 2 open reading frame 88
LOC730098	-1.21656	0.00457995	0.016204	down	chr9:34664163-34666056	-	1532	protein-coding	hsa:730098	uncharacterized LOC730098
FAM86EP	-1.21663	7.28979e-06	6.16526e-05	down	chr4:3941760-3955428	-	2858	pseudo	hsa:348926	family with sequence similarity 86, member A pseudogene
LINC00342	-1.21727	1.23998e-09	2.56603e-08	down	chr2:95807052-95826981	-	3128	ncRNA	hsa:150759	long intergenic non-protein coding RNA 342
FOXN4	-1.21778	8.60718e-05	0.000532082	down	chr12:109277978-109309406	-	4327	protein-coding	hsa:121643	forkhead box N4
PECR	-1.21856	2.47381e-07	3.0414e-06	down	chr2:216029088-216081823	-	4841	protein-coding	hsa:55825	peroxisomal trans-2-enoyl-CoA reductase
TBC1D8	-1.21861	2.19913e-06	2.12264e-05	down	chr2:101006435-101195326	-	5229	protein-coding	hsa:11138	TBC1 domain family, member 8 (with GRAM domain)
CA11	-1.21927	1.3182e-06	1.3532e-05	down	chr19:48637942-48646312	-	2492	protein-coding	hsa:770	carbonic anhydrase XI
LOC105373132	-1.22098	7.77715e-05	0.000487165	down	chr1:228646284-228650007	+	3724	protein-coding		uncharacterized LOC105373132
TMEM141	-1.22101	1.89281e-12	7.06886e-11	down	chr9:136791325-136793317	+	858	protein-coding	hsa:85014	transmembrane protein 141
ZNF385B	-1.22126	0.000141768	0.000821325	down	chr2:179441982-179864550	-	8087	protein-coding	hsa:151126	zinc finger protein 385B
NKX3-2	-1.2216	0.00944722	0.0294955	down	chr4:13540830-13544490	-	2241	protein-coding	hsa:579	NK3 homeobox 2
SDF2L1	-1.22282	6.06667e-09	1.08147e-07	down	chr22:21642253-21644299	+	874	protein-coding	hsa:23753	stromal cell-derived factor 2-like 1
BOLA3	-1.22408	2.01322e-17	1.5772e-15	down	chr2:74135401-74147912	-	554	protein-coding	hsa:388962	bolA family member 3
FDFT1	-1.22543	4.9318e-38	2.18667e-35	down	chr8:11795573-11839309	+	2946	protein-coding	hsa:2222	farnesyl-diphosphate farnesyltransferase 1
SP8	-1.22558	9.12087e-06	7.47423e-05	down	chr7:20782274-20786889	-	3730	protein-coding	hsa:221833	Sp8 transcription factor
SCART1	-1.22559	1.00066e-05	8.12657e-05	down	chr10:133453928-133468445	+	4900	pseudo	hsa:619207	scavenger receptor protein family member
MT2A	-1.22643	0.00149848	0.00627386	down	chr16:56608566-56609497	+	419	protein-coding	hsa:4502	metallothionein 2A
ATOX1	-1.22647	3.22264e-11	9.44121e-10	down	chr5:151742822-151758649	-	489	protein-coding	hsa:475	antioxidant 1 copper chaperone
ZSCAN23	-1.22648	4.516e-09	8.26968e-08	down	chr6:28425516-28443554	-	5468	protein-coding	hsa:222696	zinc finger and SCAN domain containing 23
AGPAT2	-1.22731	4.63768e-10	1.06203e-08	down	chr9:136673143-136687459	-	1548	protein-coding	hsa:10555	1-acylglycerol-3-phosphate O-acyltransferase 2
GALNT12	-1.22762	6.9231e-07	7.60519e-06	down	chr9:98807699-98850081	+	3407	protein-coding	hsa:79695	polypeptide N-acetylgalactosaminyltransferase 12
SWSAP1	-1.22766	5.17639e-05	0.000342871	down	chr19:11374707-11376951	+	1662	protein-coding	hsa:126074	SWIM-type zinc finger 7 associated protein 1
FUOM	-1.22839	5.50723e-09	9.94017e-08	down	chr10:133352773-133358031	-	2818	protein-coding	hsa:282969	fucose mutarotase
SPACA9	-1.22856	0.00064611	0.00305702	down	chr9:132878320-132890314	+	2251	protein-coding
TNNT1	-1.22856	7.59952e-08	1.05157e-06	down	chr19:55132698-55149354	-	1273	protein-coding	hsa:7138	troponin T type 1 (skeletal, slow)
CBX7	-1.22904	1.16534e-06	1.2112e-05	down	chr22:39130772-39152661	-	4110	protein-coding	hsa:23492	chromobox homolog 7
PDZD4	-1.2294	8.20289e-06	6.82395e-05	down	chrX:153802166-153830567	-	4027	protein-coding	hsa:57595	PDZ domain containing 4
LOC105369779	-1.23051	0.000102614	0.000618387	down	chr12:55729104-55730862	+	1453	ncRNA		uncharacterized LOC105369779
AMDHD2	-1.23094	2.4021e-08	3.71071e-07	down	chr16:2520351-2531414	+	3189	protein-coding	hsa:51005	amidohydrolase domain containing 2
C14orf80	-1.23103	6.90762e-08	9.62863e-07	down	chr14:105489855-105499248	+	1710	protein-coding	hsa:283643	chromosome 14 open reading frame 80
TRAPPC5	-1.23256	3.33771e-09	6.27748e-08	down	chr19:7680821-7682862	+	850	protein-coding	hsa:126003	trafficking protein particle complex 5
NOTCH2NL	-1.23299	0.00212252	0.00847502	down	chr1:146151908-146229032	-	5324	protein-coding	hsa:388677	notch 2 N-terminal like
ULBP3	-1.23326	3.62827e-11	1.04578e-09	down	chr6:150061046-150069147	-	3144	protein-coding	hsa:79465	UL16 binding protein 3
UQCC2	-1.23447	1.16727e-07	1.54737e-06	down	chr6:33696761-33711751	-	1338	protein-coding	hsa:84300	ubiquinol-cytochrome c reductase complex assembly factor 2
PLEKHH3	-1.23463	8.22933e-08	1.13046e-06	down	chr17:42667914-42677030	-	3183	protein-coding	hsa:79990	pleckstrin homology domain containing, family H (with MyTH4 domain) member 3
LOC729732	-1.23465	0.000831133	0.00378251	down	chr8:12537079-12665611	-	3982	ncRNA	hsa:729732	uncharacterized LOC729732
FOXE1	-1.23513	0.00643611	0.0214116	down	chr9:97853255-97856715	+	3461	protein-coding	hsa:2304	forkhead box E1 (thyroid transcription factor 2)
TNFRSF19	-1.23546	1.51058e-07	1.9613e-06	down	chr13:23570248-23676105	+	4492	protein-coding	hsa:55504	tumor necrosis factor receptor superfamily, member 19
TRPT1	-1.23626	2.91765e-05	0.000207158	down	chr11:64223799-64226254	-	1059	protein-coding	hsa:83707	tRNA phosphotransferase 1
ALS2CL	-1.23732	0.00536773	0.018478	down	chr3:46668995-46693713	-	6609	protein-coding	hsa:259173	ALS2 C-terminal like
SYT2	-1.23783	0.00952984	0.0297205	down	chr1:202590596-202710444	-	9380	protein-coding	hsa:127833	synaptotagmin II
C14orf79	-1.23853	1.40572e-05	0.000109387	down	chr14:104985801-105000310	+	2824	protein-coding	hsa:122616	chromosome 14 open reading frame 79
APOL2	-1.23854	1.64561e-06	1.64553e-05	down	chr22:36226209-36239954	-	3352	protein-coding	hsa:23780	apolipoprotein L, 2
UNC93B1	-1.23895	3.73143e-07	4.40064e-06	down	chr11:67991100-68004125	-	2322	protein-coding	hsa:81622	unc-93 homolog B1 (C. elegans)
ABCC8	-1.23912	0.0173454	0.0487144	down	chr11:17392885-17476870	-	4989	protein-coding	hsa:6833	ATP-binding cassette, sub-family C (CFTR/MRP), member 8
LOC102724093	-1.24152	0.00480376	0.0168528	down	chr15:84350121-84359437	+	4614	pseudo	hsa:102724093	putative golgin subfamily A member 6-like protein 4-like
PDGFRL	-1.24225	0.00323416	0.012113	down	chr8:17576433-17643133	+	1905	protein-coding	hsa:5157	platelet-derived growth factor receptor-like
POLR2I	-1.24335	1.23275e-10	3.22729e-09	down	chr19:36113709-36115304	-	872	protein-coding	hsa:5438	polymerase (RNA) II (DNA directed) polypeptide I, 14.5kDa
NUDT3	-1.24401	0.000358916	0.00184906	down	chr6:34287194-34392680	-	2396	protein-coding	hsa:11165	nudix (nucleoside diphosphate linked moiety X)-type motif 3
VWDE	-1.24422	1.04738e-09	2.1958e-08	down	chr7:12330883-12404226	-	6314	protein-coding	hsa:221806	von Willebrand factor D and EGF domains
ZNF786	-1.24425	3.29306e-07	3.93261e-06	down	chr7:149069641-149090777	-	3268	protein-coding	hsa:136051	zinc finger protein 786
CPPED1	-1.24455	5.01226e-07	5.71392e-06	down	chr16:12659799-12803887	-	6143	protein-coding	hsa:55313	calcineurin-like phosphoesterase domain containing 1
HSPB1	-1.24529	4.67639e-10	1.06972e-08	down	chr7:76302558-76304297	+	897	protein-coding	hsa:3315	heat shock 27kDa protein 1
CCNT2-AS1	-1.24592	0.00236779	0.00929409	down	chr2:134866633-134918606	-	1405	ncRNA	hsa:100129961	CCNT2 antisense RNA 1
AGMAT	-1.24657	0.00926809	0.0290302	down	chr1:15571699-15585110	-	3154	protein-coding	hsa:79814	agmatine ureohydrolase (agmatinase)
LRRC45	-1.24717	7.32378e-09	1.27609e-07	down	chr17:82023252-82031151	+	2825	protein-coding	hsa:201255	leucine rich repeat containing 45
LOC107984875	-1.24816	0.00428125	0.0153346	down	chr16:30535070-30537140	+	1123	ncRNA
RNASEL	-1.24987	9.01387e-07	9.64494e-06	down	chr1:182573634-182589285	-	4317	protein-coding	hsa:6041	ribonuclease L (2',5'-oligoisoadenylate synthetase-dependent)
GM2A	-1.25094	5.78022e-17	4.27142e-15	down	chr5:151253052-151270394	+	3690	protein-coding	hsa:2760	GM2 ganglioside activator
IL18R1	-1.25123	0.00111054	0.00483647	down	chr2:102355817-102398777	+	3884	protein-coding	hsa:8809	interleukin 18 receptor 1
MME	-1.25191	0.000119718	0.000707547	down	chr3:155024124-155183729	+	7635	protein-coding	hsa:4311	membrane metallo-endopeptidase
IPO5P1	-1.25264	1.44153e-07	1.87516e-06	down	chr19:23255053-23274251	-	5511	pseudo	hsa:100132815	importin 5 pseudogene 1
EDARADD	-1.25278	2.96033e-05	0.000209688	down	chr1:236394380-236484708	+	2891	protein-coding	hsa:128178	EDAR-associated death domain
TMEM256	-1.25385	1.3085e-08	2.15216e-07	down	chr17:7402974-7404131	-	481	protein-coding	hsa:254863	transmembrane protein 256
LRRC9	-1.25399	0.0054228	0.0186263	down	chr14:59919713-60063559	+	4915	protein-coding	hsa:341883	leucine rich repeat containing 9
LOC100130950	-1.25402	0.00220559	0.00874973	down	chr17:5192084-5235636	+	1728	ncRNA	hsa:100130950	uncharacterized LOC100130950
RASGEF1A	-1.25409	7.3061e-12	2.43993e-10	down	chr10:43194533-43266919	-	3266	protein-coding	hsa:221002	RasGEF domain family, member 1A
CYB5A	-1.25467	4.01686e-17	3.05501e-15	down	chr18:74253292-74292016	-	1308	protein-coding	hsa:1528	cytochrome b5 type A (microsomal)
GYG2	-1.25598	1.99707e-13	8.77627e-12	down	chrX:2828712-2882820	+	3502	protein-coding	hsa:8908	glycogenin 2
GPX1P1	-1.25604	3.13244e-05	0.000220828	down	chrX:13378515-13379387	-	873	pseudo		glutathione peroxidase pseudogene 1
TTC30A	-1.2566	3.71929e-06	3.37571e-05	down	chr2:177614298-177618966	-	4669	protein-coding	hsa:92104	tetratricopeptide repeat domain 30A
MBOAT1	-1.25696	4.72926e-05	0.000316789	down	chr6:20099684-20212464	-	4320	protein-coding	hsa:154141	membrane bound O-acyltransferase domain containing 1
NQO2	-1.25732	7.61316e-14	3.62216e-12	down	chr6:2999816-3019876	+	1787	protein-coding	hsa:4835	NAD(P)H dehydrogenase, quinone 2
DUBR	-1.25745	3.57966e-07	4.23604e-06	down	chr3:107240692-107326964	+	3261	ncRNA	hsa:344595	long intergenic non-protein coding RNA 883
NUDT18	-1.25789	0.0156608	0.0447482	down	chr8:22106872-22110355	-	2250	protein-coding	hsa:79873	nudix (nucleoside diphosphate linked moiety X)-type motif 18
ARHGAP31	-1.25866	0.000222582	0.00121998	down	chr3:119294289-119419476	+	8079	protein-coding	hsa:57514	Rho GTPase activating protein 31
C17orf89	-1.25971	3.91608e-19	3.96152e-17	down	chr17:81239311-81241298	+	560	protein-coding	hsa:284184	chromosome 17 open reading frame 89
PXN-AS1	-1.25988	3.6014e-06	3.27727e-05	down	chr12:120201291-120212828	+	763	ncRNA	hsa:100506649	PXN antisense RNA 1
WNT5A	-1.26171	3.89246e-18	3.39393e-16	down	chr3:55465715-55505261	-	11166	protein-coding	hsa:7474	wingless-type MMTV integration site family, member 5A
ARHGEF26	-1.26243	0.00506945	0.0176217	down	NT_187533.1:24216-164217	-	5254	protein-coding	hsa:26084	Rho guanine nucleotide exchange factor (GEF) 26
EFNA3	-1.26258	1.13501e-05	9.04839e-05	down	chr1:155078872-155087538	+	1782	protein-coding	hsa:1944	ephrin-A3
MELTF	-1.26532	3.14909e-05	0.000221777	down	chr3:197001740-197029816	-	4043	protein-coding
TMEM37	-1.26571	0.0161495	0.045919	down	chr2:119429912-119438520	+	1974	protein-coding	hsa:140738	transmembrane protein 37
C16orf74	-1.26781	0.00377511	0.0137873	down	chr16:85707517-85751083	-	898	protein-coding	hsa:404550	chromosome 16 open reading frame 74
LOC105374140	-1.26807	0.00258678	0.00999368	down	chr3:144231596-144478093	+	14379	ncRNA		uncharacterized LOC105374140
LOC100287042	-1.26857	0.00153156	0.00639091	down	chr17:75271299-75273895	+	2597	ncRNA	hsa:100287042	uncharacterized LOC100287042
SDC1	-1.26927	4.49347e-07	5.20508e-06	down	chr2:20200797-20225433	-	3293	protein-coding	hsa:6382	syndecan 1
LINC00472	-1.26989	2.57865e-06	2.44368e-05	down	chr6:71407864-71420745	-	9566	ncRNA	hsa:79940	long intergenic non-protein coding RNA 472
LRFN1	-1.2705	1.72165e-07	2.19144e-06	down	chr19:39306817-39320867	-	3447	protein-coding	hsa:57622	leucine rich repeat and fibronectin type III domain containing 1
LOC101929839	-1.2707	2.2828e-05	0.000167504	down	chr22:15819006-15821252	+	2247	protein-coding	hsa:101929839	uncharacterized LOC101929839
DHRS3	-1.27085	3.82747e-05	0.000263933	down	chr1:12567910-12618361	-	1993	protein-coding	hsa:9249	dehydrogenase/reductase (SDR family) member 3
LOC105376060	-1.27144	0.000695414	0.0032573	down	chr9:41269915-41274005	-	4091	pseudo		uncharacterized LOC105376060
CHCHD5	-1.27225	5.27574e-08	7.57692e-07	down	chr2:112583606-112589040	+	3018	protein-coding	hsa:84269	coiled-coil-helix-coiled-coil-helix domain containing 5
INSIG1	-1.27235	3.76335e-43	2.11958e-40	down	chr7:155297776-155310235	+	3096	protein-coding	hsa:3638	insulin induced gene 1
ENPP7P1	-1.2725	0.0138816	0.0406232	down	chr8:8154365-8216916	+	62552	pseudo		ectonucleotide pyrophosphatase/phosphodiesterase 7 pseudogene 1
DKK3	-1.27419	0.0156102	0.0446474	down	chr11:11962996-12009370	-	2760	protein-coding	hsa:27122	dickkopf WNT signaling pathway inhibitor 3
ARHGAP18	-1.27506	4.67886e-12	1.62234e-10	down	chr6:129576145-129710225	-	4525	protein-coding	hsa:93663	Rho GTPase activating protein 18
OGFOD2	-1.27559	6.27676e-10	1.38122e-08	down	chr12:122974703-122980041	+	2348	protein-coding	hsa:79676	2-oxoglutarate and iron-dependent oxygenase domain containing 2
LYPD6	-1.27639	3.88336e-05	0.000267345	down	chr2:149329985-149474148	+	4103	protein-coding	hsa:130574	LY6/PLAUR domain containing 6
KC6	-1.27763	0.000142731	0.000826213	down	chr18:41480271-41520597	-	1713	ncRNA	hsa:641516	keratoconus gene 6
ITGA2	-1.27947	8.85664e-10	1.88908e-08	down	chr5:52989326-53094779	+	7910	protein-coding	hsa:3673	integrin, alpha 2 (CD49B, alpha 2 subunit of VLA-2 receptor)
ELF2P1	-1.27949	0.00248939	0.00968206	down	chrX:103908424-103911366	-	2232	pseudo		E74-like factor 2 pseudogene 1
QDPR	-1.28127	1.52817e-09	3.11296e-08	down	chr4:17486393-17512234	-	1653	protein-coding	hsa:5860	quinoid dihydropteridine reductase
SDSL	-1.28221	0.00551192	0.0188652	down	chr12:113422265-113438277	+	1832	protein-coding	hsa:113675	serine dehydratase-like
DIXDC1	-1.28288	5.47614e-13	2.22451e-11	down	chr11:111927144-112022650	+	5963	protein-coding	hsa:85458	DIX domain containing 1
FRMD4A	-1.28293	2.52239e-08	3.8707e-07	down	chr10:13643706-14330952	-	7121	protein-coding	hsa:55691	FERM domain containing 4A
DPM3	-1.28316	9.75848e-07	1.0307e-05	down	chr1:155139891-155140573	-	517	protein-coding	hsa:54344	dolichyl-phosphate mannosyltransferase polypeptide 3
LOC102724023	-1.28318	6.5213e-08	9.16482e-07	down	chr21:5097172-5128463	-	2950	protein-coding	hsa:102724023	ES1 protein homolog, mitochondrial-like
C20orf96	-1.28358	4.31721e-05	0.000292668	down	chr20:270863-290778	-	1608	protein-coding	hsa:140680	chromosome 20 open reading frame 96
LOC257396	-1.28425	2.28045e-06	2.19198e-05	down	chr5:53109842-53115126	+	2370	ncRNA	hsa:257396	uncharacterized LOC257396
ALX4	-1.28439	1.17419e-10	3.08173e-09	down	chr11:44260728-44310166	-	5466	protein-coding	hsa:60529	ALX homeobox 4
BTBD11	-1.28497	7.17207e-06	6.07556e-05	down	chr12:107317168-107659642	+	6910	protein-coding	hsa:121551	BTB (POZ) domain containing 11
ARHGEF4	-1.28817	1.06161e-08	1.78555e-07	down	chr2:130836916-131047253	+	6963	protein-coding	hsa:50649	Rho guanine nucleotide exchange factor (GEF) 4
MYLK-AS1	-1.28836	0.00619421	0.0207693	down	chr3:123585513-123630821	+	803	ncRNA	hsa:100506826	MYLK antisense RNA 1
PRR5	-1.28839	6.04885e-07	6.74435e-06	down	chr22:44668547-44737681	+	2556	protein-coding	hsa:55615	proline rich 5 (renal)
ACADS	-1.29034	2.96833e-09	5.64389e-08	down	chr12:120725738-120740008	+	1947	protein-coding	hsa:35	acyl-CoA dehydrogenase, C-2 to C-3 short chain
PAGR1	-1.29036	8.11667e-33	2.6022e-30	down	chr16:29816207-29822495	+	3825	protein-coding	hsa:79447	PAXIP1 associated glutamate-rich protein 1
GPM6A	-1.29051	0.0119904	0.0359367	down	chr4:175632937-176002691	-	3692	protein-coding	hsa:2823	glycoprotein M6A
PPOX	-1.29136	2.36436e-06	2.26013e-05	down	chr1:161165728-161178277	+	3050	protein-coding	hsa:5498	protoporphyrinogen oxidase
UBE2Q2P1	-1.29234	7.92346e-07	8.57305e-06	down	chr15:84527196-84570795	-	2150	pseudo	hsa:388165	ubiquitin-conjugating enzyme E2Q family member 2 pseudogene 1
MUM1	-1.29395	1.7231e-19	1.88987e-17	down	chr19:1354977-1378431	+	4193	protein-coding	hsa:84939	melanoma associated antigen (mutated) 1
SEMA3A	-1.29405	7.19302e-05	0.000455194	down	chr7:83956846-84492724	-	7351	protein-coding	hsa:10371	sema domain, immunoglobulin domain (Ig), short basic domain, secreted, (semaphorin) 3A
SORL1	-1.29408	1.18931e-08	1.97011e-07	down	chr11:121452203-121633762	+	10973	protein-coding	hsa:6653	sortilin-related receptor, L(DLR class) A repeats containing
PARP3	-1.29411	1.39709e-05	0.000108797	down	chr3:51942282-51948867	+	2535	protein-coding	hsa:10039	poly (ADP-ribose) polymerase family, member 3
ENTPD5	-1.2948	2.31975e-15	1.41349e-13	down	chr14:73959420-74019326	-	6072	protein-coding	hsa:957	ectonucleoside triphosphate diphosphohydrolase 5
EFNA4	-1.29485	0.000408695	0.00207423	down	chr1:155063737-155069553	+	1257	protein-coding	hsa:1945	ephrin-A4
CYP2J2	-1.2954	0.00525077	0.0181401	down	chr1:59893308-59926798	-	2055	protein-coding	hsa:1573	cytochrome P450, family 2, subfamily J, polypeptide 2
ZNF488	-1.2956	0.00353004	0.0130338	down	chr10:47365482-47384339	-	4926	protein-coding	hsa:118738	zinc finger protein 488
IMPDH1P8	-1.29622	0.0127573	0.0378703	down	chr3:15877950-15880295	+	2346	pseudo		IMP (inosine monophosphate) dehydrogenase 1 pseudogene 8
PMS2P4	-1.29649	0.00154472	0.00643679	down	chr7:67276131-67302442	-	745	pseudo	hsa:5382	postmeiotic segregation increased 2 pseudogene 4
CMBL	-1.29704	7.73337e-13	3.04268e-11	down	chr5:10277595-10308056	-	4047	protein-coding	hsa:134147	carboxymethylenebutenolidase homolog (Pseudomonas)
AGTRAP	-1.29785	1.3265e-09	2.73152e-08	down	chr1:11736085-11750771	+	1280	protein-coding	hsa:57085	angiotensin II receptor-associated protein
IMPA2	-1.29818	1.57339e-07	2.02895e-06	down	chr18:11981428-12030886	+	1631	protein-coding	hsa:3613	inositol(myo)-1(or 4)-monophosphatase 2
LINC00094	-1.29912	4.68363e-07	5.38251e-06	down	chr9:134025439-134031597	+	5734	ncRNA	hsa:266655	long intergenic non-protein coding RNA 94
WFS1	-1.29931	4.05672e-08	5.9702e-07	down	chr4:6260368-6303265	+	3640	protein-coding	hsa:7466	Wolfram syndrome 1 (wolframin)
ASL	-1.30054	3.04302e-08	4.59851e-07	down	chr7:66075789-66093343	+	2061	protein-coding	hsa:435	argininosuccinate lyase
ASIC1	-1.30146	2.68222e-11	7.96223e-10	down	chr12:50057637-50083622	+	3994	protein-coding	hsa:41	acid-sensing (proton-gated) ion channel 1
LOC105372553	-1.30251	0.000399639	0.00203625	down	chr20:20022505-20024978	+	913	ncRNA		uncharacterized LOC105372553
LOC100507437	-1.30285	0.00180564	0.00738377	down	chr14:105417581-105419739	-	1582	ncRNA	hsa:100507437	uncharacterized LOC100507437
PDF	-1.30409	0.00103877	0.00456206	down	chr16:69328621-69330595	-	1158	protein-coding	hsa:64146	peptide deformylase (mitochondrial)
GSTO2	-1.30479	0.000706053	0.0032956	down	chr10:104267626-104304948	+	8084	protein-coding	hsa:119391	glutathione S-transferase omega 2
ACSS1	-1.3066	3.21147e-12	1.14989e-10	down	chr20:25006230-25058182	-	3682	protein-coding	hsa:84532	acyl-CoA synthetase short-chain family member 1
CD40	-1.30675	0.000224986	0.00123073	down	chr20:46118242-46129745	+	1669	protein-coding	hsa:958	CD40 molecule, TNF receptor superfamily member 5
SLC46A3	-1.30747	0.00109139	0.00476702	down	chr13:28700080-28719013	-	3345	protein-coding	hsa:283537	solute carrier family 46, member 3
DGCR6L	-1.30806	2.23932e-10	5.50946e-09	down	chr22:20314238-20320105	-	1217	protein-coding	hsa:85359	DiGeorge syndrome critical region gene 6-like
C15orf52	-1.31097	0.000446076	0.00224049	down	chr15:40331452-40340967	-	5327	protein-coding	hsa:388115	chromosome 15 open reading frame 52
SORD2P	-1.31119	0.00550563	0.0188549	down	NT_187605.1:149841-171889	-	2509	pseudo		sorbitol dehydrogenase 2, pseudogene
COL26A1	-1.31191	0.00689594	0.0226057	down	chr7:101362369-101559024	+	3448	protein-coding	hsa:136227	collagen, type XXVI, alpha 1
HAGLR	-1.31201	0.00144373	0.0060706	down	chr2:176173189-176188958	-	4086	ncRNA	hsa:401022	HOXD antisense growth-associated long non-coding RNA
TMEM171	-1.31236	0.00661395	0.0218601	down	chr5:73120561-73131817	+	1266	protein-coding	hsa:134285	transmembrane protein 171
TMEM134	-1.31359	9.40739e-07	9.98678e-06	down	chr11:67464348-67469277	-	2377	protein-coding	hsa:80194	transmembrane protein 134
[truncated: 813 more rows]
